# Supplementary material for: Gene-expression-based T-Cell-to-Stroma Enrichment (TSE) score predicts response to immune checkpoint inhibitors in urothelial cancer
Source: Nat Commun. 2024 Feb 14;15:1349. doi: 10.1038/s41467-024-45714-0 (PMC10866910; doi:10.1038/s41467-024-45714-0)
Supplement: Supplementary file 8 — Source Data [file 41467_2024_45714_MOESM8_ESM.xlsx]

## Sheet: Fig2
hmfPatientId	BiopsySiteAnnotation	Sex	ageAtBiopsy	hasSystemicPreTreatment	PD-L1_CPS	ResponseToPembro	tumorPurity	Genome.TMB	tmbStatus	clonalFraction	totalProteinCodingMuts	msStatus	hr_status	hasChromothripsis	foldEnrichment_E_APOBEC	E_pAdj	APOBEC_enrich	APOBEC_mutagenesis	genomicSubtype
HMF000531	Lymph node	male	72	Yes		non-responder	0.21	27.2413	High TMB (≥10)	0.86446	854	MSS	HR_proficient	No	3.76952	0	Yes	High	GenS1
HMF002889	Liver	male	54	Yes		non-responder	0.33	7.55245	Low TMB (<10)	0.856028	195	MSS	HR_deficient	Yes	1.9797	0	Yes	Low	GenS2
HMF000319	Peritoneum	male	68	Yes		non-responder	0.2	18.085	High TMB (≥10)	0.985508	685	MSS	HR_proficient	Yes	3.67631	0	Yes	High	GenS1
HMF000061	Lymph node	male	72	Yes		responder	0.57	6.36169	Low TMB (<10)	0.866703	129	MSS	HR_proficient	No	2.49658	0	Yes	Medium	GenS1
HMF001286	Soft tissue	male	71	Yes		non-responder	0.92	7.82181	Low TMB (<10)	0.899718	241	MSS	HR_proficient	No	2.46571	0	Yes	Medium	GenS1
HMF000575	Liver	male	73	No		responder	0.54	11.1135	High TMB (≥10)	0.818165	363	MSS	HR_proficient	No	3.2528	0	Yes	High	GenS1
HMF001283	Lung	male	75	Yes	neg	responder	0.82	10.3279	High TMB (≥10)	0.852989	330	MSS	HR_proficient	No	3.0644	0	Yes	High	GenS1
HMF002069	Lymph node	male	74	Yes	pos	non-responder	0.62	11.6124	High TMB (≥10)	0.896533	333	MSS	HR_proficient	Yes	2.99577	0	Yes	Medium	GenS1
HMF002597	Lymph node	male	49	Yes	neg	non-responder	0.52	10.4699	High TMB (≥10)	0.859787	232	MSS	HR_proficient	No	1.99558	0	Yes	Low	GenS2
HMF000999	Liver	female	55	Yes	neg	non-responder	0.61	18.7755	High TMB (≥10)	0.787882	492	MSS	HR_proficient	No	3.24783	0	Yes	High	GenS1
HMF003160	Liver	male	59	Yes	pos	non-responder	0.53	11.0467	High TMB (≥10)	0.799943	251	MSS	HR_proficient	Yes	2.6265	0	Yes	Medium	GenS2
HMF003499	Liver	male	70	Yes	neg	non-responder	0.36	19.6241	High TMB (≥10)	0.832667	727	MSS	HR_proficient	Yes	3.69774	0	Yes	High	GenS1
HMF003280	Lymph node	male	69	Yes	neg	non-responder	0.45	6.95987	Low TMB (<10)	0.896626	157	MSS	HR_proficient	No	0.850099	1	No	No	GenS3
HMF002909	Lymph node	male	72	No	pos	responder	0.29	44.904	High TMB (≥10)	0.906547	1467	MSS	HR_deficient	No	2.56268	0	Yes	Medium	GenS2
HMF000227	Liver	male	71	Yes	pos	responder	0.34	15.0255	High TMB (≥10)	0.979251	535	MSS	HR_proficient	No	3.61758	0	Yes	High	GenS1
HMF002912	Primary bladder tumor	female	68	Yes	neg	non-responder	0.69	4.76899	Low TMB (<10)	0.897748	113	MSS	HR_proficient	Yes	2.01007	2.12385e-199	Yes	Medium	GenS6
HMF002737	Lymph node	male	73	Yes	neg	responder	0.26	4.73331	Low TMB (<10)	0.908654	121	MSS	HR_proficient	No	3.10889	0	Yes	High	GenS2
HMF003571	Soft tissue	male	78	Yes	neg	non-responder	0.52	3.75594	Low TMB (<10)	0.781038	110	MSS	HR_proficient	No	2.6523	0	Yes	Medium	GenS1
HMF000172	Soft tissue	female	70	Yes	neg	non-responder	0.5	4.62522	Low TMB (<10)	0.86772	97	MSS	HR_proficient	No	0.712933	1	No	No	GenS5
HMF001887	Lymph node	male	72	Yes	neg	responder	0.21	10.2607	High TMB (≥10)	0.9047	311	MSS	HR_proficient	No	3.37517	0	Yes	High	GenS1
HMF001638	Lymph node	male	68	Yes	neg	non-responder	0.27	10.981	High TMB (≥10)	0.969989	303	MSS	HR_deficient	Yes	1.94777	0	Yes	Low	GenS2
HMF004385	Lymph node	female	58	Yes	neg	non-responder	0.59	12.8787	High TMB (≥10)	0.606638	389	MSS	HR_proficient	No	2.92554	0	Yes	Medium	GenS1
HMF003863	Liver	male	73	Yes	neg	responder	0.49	17.5336	High TMB (≥10)	0.913232	730	MSS	HR_proficient	No	3.10337	0	Yes	High	GenS1
HMF003891	Bone	male	61	No	pos	non-responder	0.69	5.66976	Low TMB (<10)	0.922634	227	MSS	HR_proficient	No	3.58215	0	Yes	High	GenS1
HMF004337	Bone	male	67	Yes	neg	responder	0.26	10.8127	High TMB (≥10)	0.909789	290	MSS	HR_proficient	No	1.6205	0	Yes	Low	GenS3
HMF003901	Lymph node	male	78	Yes	neg	non-responder	0.67	1.76515	Low TMB (<10)	0.867764	45	MSS	HR_proficient	Yes	1.10801	0.0187365	No	No	GenS2
HMF003884	Liver	female	72	Yes	neg	non-responder	0.43	16.1491	High TMB (≥10)	0.875512	576	MSS	HR_proficient	No	3.80123	0	Yes	High	GenS1
HMF003915	Lymph node	male	42	Yes	neg	responder	0.78	10.7501	High TMB (≥10)	0.915469	330	MSS	HR_proficient	No	3.29272	0	Yes	High	GenS1
HMF004220	Lymph node	male	64	No	pos	responder	0.35	39.681	High TMB (≥10)	0.870556	1210	MSS	HR_proficient	No	3.84567	0	Yes	High	GenS1
HMF003814	Lymph node	male	56	Yes	pos	non-responder	0.42	5.92477	Low TMB (<10)	0.884333	184	MSS	HR_proficient	No	2.4013	0	Yes	Medium	GenS2
HMF003908	Lymph node	female	65	Yes	pos	non-responder	0.21	3.24451	Low TMB (<10)	0.917736	103	MSS	HR_proficient	No	2.08798	1.48684e-264	Yes	Medium	GenS2
HMF004325	Lymph node	male	65	Yes	pos	non-responder	0.35	4.54092	Low TMB (<10)	0.76466	141	MSS	HR_proficient	No	2.8016	0	Yes	Medium	GenS1
HMF004422	Soft tissue	male	72	No	pos	responder	0.46	16.366	High TMB (≥10)	0.866578	539	MSS	HR_proficient	No	3.61109	0	Yes	High	GenS1
HMF004723	Liver	male	71	Yes	neg	non-responder	0.43	8.91357	Low TMB (<10)	0.687338	265	MSS	HR_proficient	Yes	2.52798	0	Yes	Medium	GenS1
HMF004710	Liver	female	58	Yes	neg	non-responder	0.26	11.598	High TMB (≥10)	0.879897	438	MSS	HR_proficient	No	3.65848	0	Yes	High	GenS1
HMF004400	Lymph node	male	67	Yes	pos	non-responder	0.77	12.5268	High TMB (≥10)	0.851793	415	MSS	HR_proficient	No	3.56269	0	Yes	High	GenS1
HMF002728	Lymph node	male	53	Yes		non-responder	0.31	8.05863	Low TMB (<10)	0.797781	217	MSS	HR_proficient	No	2.12352	0	Yes	Medium	GenS2
HMF001435	Lymph node	female	67	Yes		responder	0.86	6.42116	Low TMB (<10)	0.625027	177	MSS	HR_proficient	No	2.61951	0	Yes	Medium	GenS1
HMF001719	Soft tissue	male	72	Yes	pos	non-responder	0.29	6.9067	Low TMB (<10)	0.855596	253	MSS	HR_proficient	No	3.03099	0	Yes	High	GenS1
HMF000877	Peritoneum	male	55	Yes	neg	non-responder	0.7	6.6216	Low TMB (<10)	0.28421	172	MSS	HR_proficient	No	0.631073	1	No	No	GenS3
HMF003185	Soft tissue	male	57	Yes		non-responder	0.6	21.631	High TMB (≥10)	0.876829	764	MSS	HR_proficient	No	3.83654	0	Yes	High	GenS1
HMF002446	Lymph node	male	85	Yes	neg	responder	0.73	14.9839	High TMB (≥10)	0.828434	439	MSS	HR_proficient	No	3.15244	0	Yes	High	GenS1
HMF000188	Soft tissue	male	50	Yes		non-responder	0.7	6.05595	Low TMB (<10)	0.607687	138	MSS	HR_proficient	No	2.63146	0	Yes	Medium	GenS1
HMF003996	Adrenal gland	male	71	Yes	pos	non-responder	0.65	9.92558	Low TMB (<10)	0.810524	296	MSS	HR_proficient	No	2.5505	0	Yes	Medium	GenS1
HMF004506	Lymph node	male	67	Yes	neg	non-responder	0.31	6.76083	Low TMB (<10)	0.598663	230	MSS	HR_proficient	Yes	2.27948	0	Yes	Medium	GenS1
HMF003434	Lymph node	male	73	No		responder	0.33	16.7721	High TMB (≥10)	0.884624	499	MSS	HR_proficient	No	3.46386	0	Yes	High	GenS1
HMF003751	Primary bladder tumor	male	69	Yes		non-responder	0.62	12.5117	High TMB (≥10)	0.553179	336	MSS	HR_proficient	No	1.79282	0	Yes	Low	GenS3
HMF002465	Lymph node	male	56	Yes		responder	0.38	4.68119	Low TMB (<10)	0.848796	132	MSS	HR_proficient	No	1.60572	1.96228e-122	Yes	Low	GenS3
HMF003667	Liver	male	73	Yes		non-responder	0.61	4.21594	Low TMB (<10)	0.881737	146	MSS	HR_deficient	No	2.13232	0	Yes	Medium	GenS2
HMF003655	Lymph node	male	57	Yes		non-responder	0.26	9.31026	Low TMB (<10)	0.973311	274	MSS	HR_proficient	Yes	2.62787	0	Yes	Medium	GenS2
HMF002594	Liver	male	79	Yes		non-responder	0.48	22.2078	High TMB (≥10)	0.938282	909	MSS	HR_proficient	No	2.87237	0	Yes	Medium	GenS1
HMF001399	Lymph node	male	73	Yes		responder	0.58	11.2048	High TMB (≥10)	0.900793	232	MSS	HR_proficient	No	2.69981	0	Yes	Medium	GenS2
HMF000678	Lymph node	male	72	Yes		non-responder	0.64	15.4001	High TMB (≥10)	0.841844	253	MSS	HR_proficient	No	1.01108	0.3314	No	No	GenS5
HMF003939	Soft tissue	male	77	Yes		responder	0.62	6.88116	Low TMB (<10)	0.747862	258	MSS	HR_proficient	Yes	2.96691	0	Yes	Medium	GenS1
HMF003925	Lymph node	male	68	Yes		responder	0.44	19.7266	High TMB (≥10)	0.83106	710	MSS	HR_proficient	No	3.76522	0	Yes	High	GenS1
HMF004208	Lymph node	male	66	Yes		responder	0.34	19.7567	High TMB (≥10)	0.935302	713	MSS	HR_proficient	Yes	3.661	0	Yes	High	GenS1
HMF002132	Lymph node	male	62	No	pos	responder	0.91	108.903	High TMB (≥10)	0.793848	2023	MSI	cannot_be_determined	No	0.860588	1	No	No	GenS4
HMF004084	Lymph node	female	78	Yes	pos	non-responder	0.74	6.20183	Low TMB (<10)	0.902138	191	MSS	HR_proficient	No	2.03989	0	Yes	Medium	GenS2
HMF004255	Primary bladder tumor	female	73	Yes	neg	responder	0.63	19.1757	High TMB (≥10)	0.889596	650	MSS	HR_proficient	Yes	3.0997	0	Yes	High	GenS1
HMF002840	Liver	male	70	Yes	neg	non-responder	0.84	6.22316	Low TMB (<10)	0.942535	223	MSS	HR_proficient	No	3.55989	0	Yes	High	GenS1
HMF004257	Local recurrence of primary bladder tumor	male	70	Yes		responder	0.26	6.81994	Low TMB (<10)	0.887971	183	MSS	HR_proficient	No	2.61521	0	Yes	Medium	GenS1
HMF004375	Lymph node	male	75	Yes	pos	non-responder	0.36	8.84921	Low TMB (<10)	0.785236	330	MSS	HR_proficient	No	3.11434	0	Yes	High	GenS1
HMF004184	Primary bladder tumor	male	79	Yes		non-responder	0.84	20.8166	High TMB (≥10)	0.890802	749	MSS	HR_proficient	Yes	3.41889	0	Yes	High	GenS1
HMF001514	Adrenal gland	male	78	Yes		non-responder	0.28	28.3789	High TMB (≥10)	0.941221	926	MSS	HR_proficient	No	3.72357	0	Yes	High	GenS1
HMF003933	Liver	male	61	Yes		non-responder	0.5	24.7863	High TMB (≥10)	0.856922	891	MSS	HR_proficient	No	3.11289	0	Yes	High	GenS1
HMF004391	Soft tissue	male	65	Yes		responder	0.32	10.6553	High TMB (≥10)	0.855093	426	MSS	HR_proficient	No	2.07524	0	Yes	Medium	GenS2
HMF004771	Lung	male	83	Yes		non-responder	0.41	3.38583	Low TMB (<10)	0.869051	82	MSS	HR_proficient	No	2.15715	2.45239e-298	Yes	Medium	GenS2
HMF003463	Lung	female	48	Yes		non-responder	0.8	1.44577	Low TMB (<10)	0.705057	52	MSS	HR_proficient	No	0.709126	1	No	No	GenS2
HMF004117	Soft tissue	male	70	Yes		non-responder	0.54	12.29	High TMB (≥10)	0.905434	401	MSS	HR_proficient	No	2.77419	0	Yes	Medium	GenS1
HMF003308	Primary bladder tumor	female	65	Yes		non-responder	0.35	7.75254	Low TMB (<10)	0.735448	233	MSS	HR_proficient	No	2.57071	0	Yes	Medium	GenS2

## Sheet: Fig3a
Gene	baseMean	log2FoldChange	lfcSE	stat	pvalue	padj	expUpOrDown
NKX2-5	15.9405	23.3156	2.48193	9.39414	5.76848e-21	1.03417e-16	Up
SCN2A	246.231	5.33471	0.819302	6.51128	7.45112e-11	6.67919e-07	Up
MMP16	124.98	2.74762	0.469325	5.85442	4.78687e-09	2.86063e-05	Up
KIF1A	289.208	5.26121	0.918851	5.72586	1.02914e-08	4.61261e-05	Up
SFTA2	101.952	5.89223	1.04452	5.64109	1.68974e-08	6.05875e-05	Up
MARCHF10	26.484	3.08775	0.570277	5.41447	6.14711e-08	0.000183676	Up
CLIC6	415.69	3.64446	0.69511	5.243	1.57984e-07	0.000404619	Up
CORO6	354.068	3.23265	0.624238	5.17856	2.23606e-07	0.000501102	Up
CCL17	14.9407	-2.85843	0.562527	-5.08141	3.74635e-07	0.000722926	Down
CSPG4	617.804	2.32483	0.460432	5.04924	4.43562e-07	0.000722926	Up
TH	212.11	-4.13466	0.816153	-5.06603	4.06193e-07	0.000722926	Down
JPH3	64.3413	4.49016	0.892518	5.03089	4.88218e-07	0.000729397	Up
CFHR1	70.2458	6.19079	1.24168	4.98582	6.17009e-07	0.000790124	Up
POTEM	74.9615	-3.82977	0.767587	-4.98936	6.05783e-07	0.000790124	Down
IGFN1	167.088	4.03342	0.820028	4.91864	8.7147e-07	0.000976482	Up
MMP17	71.6819	1.92474	0.39322	4.89482	9.83973e-07	0.00103769	Up
FOS	1573.58	-2.19806	0.465597	-4.72095	2.34751e-06	0.00207125	Down
GRAMD2A	114.707	3.3018	0.697155	4.7361	2.17868e-06	0.00207125	Up
L1CAM	162.568	3.29487	0.697463	4.72407	2.31167e-06	0.00207125	Up
TENM2	318.566	4.13575	0.87729	4.71424	2.42617e-06	0.00207125	Up
CCDC8	176.884	2.17405	0.46367	4.68878	2.74838e-06	0.00223968	Up
SUSD5	42.9613	3.13942	0.673927	4.6584	3.18683e-06	0.00248406	Up
PRDM16	126.198	2.56723	0.557427	4.6055	4.11482e-06	0.00307377	Up
PLAAT5	36.7632	3.55583	0.777092	4.57581	4.74379e-06	0.00327103	Up
AMPH	54.5955	2.24082	0.494596	4.5306	5.88159e-06	0.00384401	Up
BCL2A1	45.7524	-1.9034	0.420523	-4.52626	6.00359e-06	0.00384401	Down
TMPRSS11A	35.9278	-5.13804	1.15609	-4.44434	8.81626e-06	0.00545027	Down
CPEB1	11.745	3.21867	0.729744	4.41068	1.03046e-05	0.00559818	Up
GDF6	27.813	2.35408	0.532099	4.42414	9.68274e-06	0.00559818	Up
ZNF99	46.4667	3.30876	0.756121	4.37597	1.20895e-05	0.0063747	Up
PRELID3A	72.5221	1.43458	0.329262	4.35697	1.31878e-05	0.00666013	Up
SH2D5	25.8158	2.58301	0.593263	4.3539	1.33738e-05	0.00666013	Up
ERVV-2	68.4089	4.47527	1.03594	4.32	1.56031e-05	0.00756033	Up
STAC2	10.1966	3.40963	0.792139	4.30433	1.67493e-05	0.00790216	Up
CEL	144.674	-1.77593	0.414928	-4.2801	1.8681e-05	0.00797413	Down
GZMB	44.6553	-2.17285	0.507056	-4.28523	1.82548e-05	0.00797413	Down
MAP1B	3215.16	1.77604	0.414787	4.28181	1.8538e-05	0.00797413	Up
SCARF2	208.861	1.35954	0.320201	4.24589	2.17726e-05	0.00907767	Up
SMTN	1720	0.810628	0.177152	4.5759	4.74179e-06	0.00327103	Stable
ARHGEF17	1423.06	0.898796	0.203645	4.41354	1.01696e-05	0.00559818	Stable
CDC42SE2	918.38	-0.642298	0.145503	-4.41434	1.01317e-05	0.00559818	Stable
LYZ	3375.06	-2.01707	0.480627	-4.19675	2.7077e-05	0.0101137	Stable
INHA	49.45	3.08692	0.735227	4.19859	2.68583e-05	0.0101137	Stable
KLK6	73.9684	6.25425	1.49026	4.19674	2.70783e-05	0.0101137	Stable
HTR1D	49.4079	3.03674	0.722892	4.20081	2.65957e-05	0.0101137	Stable
PRSS51	22.8307	3.17132	0.755286	4.19884	2.68291e-05	0.0101137	Stable
VEPH1	175.062	2.68471	0.642786	4.17668	2.95792e-05	0.0108224	Stable
PI3	114.755	3.56691	0.859157	4.15164	3.30103e-05	0.0118362	Stable
LAMA1	247.31	2.18633	0.529821	4.12654	3.68266e-05	0.0122534	Stable
POLR1D	1675.75	-0.710541	0.172386	-4.12181	3.75914e-05	0.0122534	Stable
RHEX	99.4953	3.07155	0.744317	4.12667	3.68061e-05	0.0122534	Stable
MARCHF4	11.6966	2.49704	0.606706	4.11573	3.85955e-05	0.0122937	Stable
CDSN	79.9238	3.9565	0.961993	4.11281	3.90865e-05	0.0122937	Stable
RASD2	115.996	2.00148	0.489781	4.08647	4.37989e-05	0.0124639	Stable
CHST3	669.548	1.67517	0.409171	4.09407	4.23875e-05	0.0124639	Stable
SCN7A	31.5655	2.96521	0.722869	4.102	4.096e-05	0.0124639	Stable
IRX2	76.6533	3.56566	0.87182	4.08991	4.3155e-05	0.0124639	Stable
PURG	13.12	2.0338	0.496527	4.09605	4.20262e-05	0.0124639	Stable
BDNF	58.331	3.54167	0.865615	4.09151	4.28575e-05	0.0124639	Stable
PHF21B	19.6319	3.0142	0.738674	4.08056	4.49277e-05	0.0125854	Stable
IL11	50.3795	2.10757	0.521291	4.04298	5.27769e-05	0.0143361	Stable
GALNT18	220.757	1.33744	0.330529	4.04636	5.20197e-05	0.0143361	Stable
CYBRD1	1073.06	1.27174	0.317297	4.00803	6.12261e-05	0.0154377	Stable
VPS35L	1164.66	0.874659	0.217987	4.01244	6.00931e-05	0.0154377	Stable
CACNG8	44.119	2.45292	0.613445	3.99859	6.37212e-05	0.0154377	Stable
ZDHHC1	135.111	1.11455	0.27748	4.01669	5.9021e-05	0.0154377	Stable
KIRREL1	1126.64	1.37266	0.343244	3.99907	6.35921e-05	0.0154377	Stable
PSORS1C1	144.355	2.05783	0.514317	4.0011	6.30497e-05	0.0154377	Stable
LILRA4	18.1106	-2.59511	0.64871	-4.00042	6.32309e-05	0.0154377	Stable
PNMA2	72.1836	2.05057	0.512171	4.00367	6.23661e-05	0.0154377	Stable
PRKG1	365.53	1.16871	0.293129	3.98703	6.69055e-05	0.0157827	Stable
PLA2G4E	41.0741	3.14341	0.78786	3.98981	6.61249e-05	0.0157827	Stable
KLF4	613.834	-1.49346	0.375553	-3.97669	6.98822e-05	0.0162708	Stable
NOX5	49.8775	1.88934	0.476102	3.96835	7.23725e-05	0.0166345	Stable
HAS3	2006.75	-2.00943	0.509193	-3.94631	7.93659e-05	0.0176292	Stable
IDO1	164.557	-2.33343	0.59246	-3.93854	8.19775e-05	0.0176292	Stable
NT5E	379.731	1.6977	0.431795	3.93173	8.43365e-05	0.0176292	Stable
SLC9A5	62.8647	0.777069	0.197614	3.93226	8.41516e-05	0.0176292	Stable
S100A7	200.092	4.86311	1.23363	3.9421	8.07711e-05	0.0176292	Stable
PIGR	1533.78	3.41528	0.866991	3.93924	8.17412e-05	0.0176292	Stable
EDIL3	421.194	1.82348	0.463497	3.93417	8.34855e-05	0.0176292	Stable
ABCA4	171.654	2.55361	0.649595	3.93108	8.45666e-05	0.0176292	Stable
IRF1	1658.89	-1.08397	0.277357	-3.90821	9.29832e-05	0.0187692	Stable
PLXDC1	528.823	1.21234	0.310349	3.90639	9.36868e-05	0.0187692	Stable
BCL2L15	95.3634	2.23216	0.571269	3.90737	9.33075e-05	0.0187692	Stable
DCHS2	18.6831	2.40337	0.61546	3.90501	9.42229e-05	0.0187692	Stable
ADAMTS14	263.77	1.54901	0.397499	3.89687	9.7442e-05	0.0191971	Stable
MDM2	8058.96	-1.62686	0.41821	-3.89005	0.000100224	0.0193204	Stable
DTHD1	53.3612	-2.01742	0.518345	-3.89204	9.94039e-05	0.0193204	Stable
PSG5	15.6783	3.78203	0.97288	3.88746	0.000101301	0.0193204	Stable
KRT4	670.606	-4.59274	1.18255	-3.88375	0.00010286	0.0194112	Stable
ANKRD7	10.1003	2.40908	0.623436	3.8642	0.000111455	0.0208142	Stable
PABPC3	56.5727	-1.25917	0.326165	-3.86053	0.000113141	0.0209113	Stable
INHBB	146.688	1.83995	0.477194	3.85577	0.000115366	0.0211048	Stable
CCL4	58.6523	-1.64163	0.426361	-3.85033	0.000117957	0.0213609	Stable
TFF3	12.5774	-2.53708	0.661948	-3.83275	0.00012672	0.0225124	Stable
S100A7A	23.7662	6.48045	1.69204	3.82996	0.000128164	0.0225267	Stable
AFAP1L1	559.598	1.01599	0.265562	3.82583	0.000130332	0.0226559	Stable
ITLN1	17.9658	3.06306	0.801057	3.82377	0.000131426	0.0226559	Stable
NUB1	1548.37	-0.537104	0.140739	-3.8163	0.000135468	0.023	Stable
FKBP10	1556.44	1.71953	0.450688	3.81535	0.000135988	0.023	Stable
CNOT2	2507.15	-0.980125	0.257299	-3.80929	0.000139368	0.0233513	Stable
CADPS	91.0044	1.98398	0.521703	3.80289	0.000143017	0.023548	Stable
APLN	96.3328	1.66256	0.437213	3.80263	0.000143169	0.023548	Stable
MMP24	41.33	2.12217	0.558576	3.79925	0.000145137	0.0236548	Stable
PODXL	1903.71	1.28959	0.340304	3.78953	0.000150932	0.0241599	Stable
COX6B2	47.6966	2.19416	0.578833	3.79066	0.000150249	0.0241599	Stable
SLC6A20	29.1747	2.90796	0.768565	3.78363	0.000154561	0.0245218	Stable
FOLR1	38.3279	3.6118	0.956039	3.77788	0.000158167	0.0246576	Stable
NAV1	2936.51	1.07791	0.286543	3.76176	0.000168722	0.0259763	Stable
INPPL1	3019.25	0.589998	0.156891	3.76057	0.000169524	0.0259763	Stable
IGDCC4	138.126	1.47244	0.392121	3.75508	0.000173288	0.0261068	Stable
RRAD	81.3037	2.43156	0.647514	3.75522	0.000173191	0.0261068	Stable
STAG3	132.204	1.73223	0.461799	3.75104	0.0001761	0.0263094	Stable
MICAL2	4082.37	0.852664	0.227492	3.74811	0.00017817	0.0263986	Stable
CALD1	5988.64	1.08619	0.290546	3.73843	0.000185172	0.0272112	Stable
TRIM65	553.095	0.480524	0.128688	3.73403	0.000188437	0.0272443	Stable
RFX8	69.8206	1.66047	0.444654	3.73429	0.000188242	0.0272443	Stable
THUMPD3	974.035	-0.733062	0.196664	-3.72748	0.000193405	0.0277389	Stable
MYO3A	36.6999	2.78012	0.747404	3.7197	0.00019946	0.0281568	Stable
FLNC	815.979	1.85882	0.499673	3.72007	0.000199169	0.0281568	Stable
NPR1	134.312	1.39955	0.376678	3.7155	0.000202799	0.0284046	Stable
ERC2	39.5216	2.77876	0.748564	3.71212	0.000205531	0.028564	Stable
MRC2	1535.76	1.32207	0.356558	3.70787	0.000209009	0.0288239	Stable
STON1	202.718	0.995442	0.268752	3.70394	0.000212276	0.0290511	Stable
DIRAS1	21.5315	1.86295	0.50333	3.70124	0.000214547	0.0290777	Stable
PNMA8B	34.4798	1.35085	0.365109	3.69986	0.000215715	0.0290777	Stable
UCHL1	88.7049	1.96189	0.530809	3.69603	0.000219	0.0293002	Stable
GALNT17	39.3445	1.87148	0.506981	3.69142	0.00022301	0.0293979	Stable
CLDN8	35.8288	-3.53766	0.959242	-3.68798	0.000226042	0.0295802	Stable
MCAM	1225.76	1.17755	0.320348	3.67584	0.000237071	0.0305771	Stable
PDZK1IP1	177.982	2.69523	0.733114	3.67641	0.000236542	0.0305771	Stable
EDA2R	106.257	1.67514	0.456132	3.67248	0.000240204	0.0307598	Stable
MYOCD	80.9139	2.29104	0.625975	3.65996	0.000252256	0.0316367	Stable
CYP2S1	271.053	-2.27269	0.620976	-3.65987	0.000252345	0.0316367	Stable
CAPNS2	166.061	-2.21342	0.604531	-3.66138	0.000250856	0.0316367	Stable
SGIP1	425.825	1.59387	0.436404	3.65227	0.000259932	0.0321384	Stable
SLC26A10	31.7288	1.58537	0.433909	3.6537	0.00025849	0.0321384	Stable
TGFB1I1	506.516	1.24296	0.340854	3.64662	0.000265711	0.0326279	Stable
CHODL	60.2829	2.6966	0.740213	3.64301	0.000269473	0.0328647	Stable
ACTN1	5397.06	1.22289	0.336008	3.63946	0.000273211	0.0328734	Stable
ITSN1	1631.19	0.569332	0.156384	3.64061	0.000271993	0.0328734	Stable
COL5A1	15962.5	1.60023	0.441813	3.62197	0.000292364	0.0340358	Stable
CFAP157	32.8438	2.06474	0.569748	3.62395	0.000290138	0.0340358	Stable
CD200R1	43.2125	-1.2985	0.358228	-3.62477	0.000289216	0.0340358	Stable
APBB1	175.845	1.25578	0.346102	3.62836	0.000285226	0.0340358	Stable
PAPPA	497.081	1.81082	0.499766	3.62335	0.000290815	0.0340358	Stable
FBXL7	175.634	1.09143	0.301556	3.61934	0.000295353	0.034124	Stable
PDLIM7	1557.13	1.06186	0.293497	3.61796	0.000296929	0.034124	Stable
RCCD1	387.38	0.53913	0.14913	3.61518	0.000300144	0.0342737	Stable
HTR7	68.3494	2.16683	0.600549	3.60808	0.00030847	0.0347814	Stable
RNF212	38.5834	2.32077	0.643069	3.6089	0.000307498	0.0347814	Stable
ADARB1	1492	1.51535	0.420546	3.6033	0.000314207	0.0352069	Stable
PKIB	78.7015	-1.50801	0.418996	-3.59911	0.000319314	0.0355569	Stable
SIX3	31.8364	2.70364	0.753057	3.59021	0.000330407	0.0361192	Stable
EXTL1	33.6542	1.75868	0.489691	3.59141	0.00032889	0.0361192	Stable
CPLX1	69.1238	1.40212	0.391184	3.5843	0.000337982	0.0364879	Stable
MFGE8	1095.12	1.22058	0.341217	3.57713	0.000347384	0.0370708	Stable
WNT11	71.3688	2.32236	0.650509	3.57007	0.000356882	0.0378591	Stable
CDH13	322.366	1.60361	0.449603	3.56672	0.000361479	0.0379821	Stable
COL6A5	12.8671	-3.07718	0.862888	-3.56614	0.000362279	0.0379821	Stable
TFPI2	66.1443	2.10279	0.590578	3.56057	0.000370046	0.0385709	Stable
LRRC46	24.0044	1.20274	0.338019	3.5582	0.000373404	0.0386958	Stable
COMP	1539.25	2.39486	0.673446	3.55613	0.000376362	0.0387782	Stable
ITGB7	204.068	-1.12418	0.316565	-3.55117	0.000383526	0.0388466	Stable
ABCA3	268.49	1.30649	0.367895	3.55125	0.000383402	0.0388466	Stable
SRSF12	13.4417	1.8988	0.535871	3.54339	0.000395013	0.0397854	Stable
LOXL2	1145.42	1.23923	0.350037	3.54029	0.00039968	0.0400305	Stable
MAMLD1	149.007	1.42664	0.403211	3.53819	0.000402881	0.040127	Stable
MAP6	51.2005	1.55345	0.440545	3.52621	0.000421555	0.0415255	Stable
PLAAT3	1160.3	2.14419	0.607827	3.52764	0.000419288	0.0415255	Stable
DGKI	169.39	1.36289	0.386907	3.52252	0.000427461	0.0418772	Stable
SDK2	268.38	2.23277	0.634205	3.52058	0.000430604	0.0419558	Stable
LOX	767.294	1.52776	0.435773	3.50587	0.000455117	0.042589	Stable
CAMSAP1	1577.23	-0.452136	0.128987	-3.50529	0.000456107	0.042589	Stable
NACAD	50.1683	1.51827	0.432113	3.5136	0.000442076	0.042589	Stable
CXCL9	1069.62	-2.1413	0.610323	-3.50848	0.000450677	0.042589	Stable
APBB2	1384.86	0.612664	0.174483	3.51131	0.000445902	0.042589	Stable
UNC5C	201.653	1.32517	0.377092	3.51417	0.000441129	0.042589	Stable
SLC6A17	12.5835	1.86719	0.532439	3.50687	0.000453409	0.042589	Stable
CCL3	57.2028	-1.58684	0.452662	-3.50556	0.000455642	0.042589	Stable
UACA	2144.95	0.907551	0.259446	3.49803	0.000468706	0.043424	Stable
PPM1E	14.6419	2.23876	0.640131	3.49736	0.000469894	0.043424	Stable
PODN	480.203	1.15566	0.330862	3.49288	0.000477844	0.0439323	Stable
IBSP	29.0058	2.07621	0.594706	3.49116	0.000480937	0.043991	Stable
ARSI	65.6736	1.94286	0.557196	3.48685	0.000488746	0.0444784	Stable
SLC1A7	40.6063	2.69849	0.774793	3.48285	0.000496099	0.0449195	Stable
GLUL	9348.18	-0.942537	0.270864	-3.47974	0.000501905	0.0452168	Stable
PDGFRB	2860.66	1.13965	0.327675	3.47798	0.000505201	0.0452862	Stable
DCHS1	609.888	0.968556	0.27866	3.47576	0.000509402	0.0454356	Stable
PPEF1	27.2596	1.52266	0.438432	3.47296	0.000514748	0.0454601	Stable
NREP	741.54	1.03475	0.297934	3.47307	0.000514543	0.0454601	Stable
MAP3K12	401.783	0.812532	0.234071	3.47131	0.000517928	0.0455167	Stable
SLC38A11	46.7691	1.73475	0.499931	3.46998	0.000520505	0.04552	Stable
CSTA	650.096	-2.14637	0.620687	-3.45805	0.000544099	0.0471237	Stable
PCDH12	222.501	1.06761	0.309046	3.45453	0.000551248	0.0475133	Stable
P3H4	443.422	0.995882	0.288575	3.45103	0.000558441	0.0476749	Stable
PNMT	102.282	2.53073	0.733222	3.45152	0.000557429	0.0476749	Stable
KRT15	776.675	-1.39866	0.406028	-3.44473	0.00057164	0.0479422	Stable
CALB2	71.792	2.81067	0.815504	3.44655	0.000567796	0.0479422	Stable
POGLUT3	735.432	0.89604	0.260142	3.44443	0.000572269	0.0479422	Stable
HIF3A	227.324	2.13483	0.620259	3.44183	0.000577789	0.0479565	Stable
GRIN2C	15.3364	1.87922	0.545888	3.44249	0.000576381	0.0479565	Stable
TRPC3	19.51	1.63896	0.477145	3.43494	0.00059269	0.0489666	Stable
NKG7	43.5355	-1.64361	0.479035	-3.43109	0.000601151	0.0494377	Stable
INSYN1	25.8967	1.72238	0.502724	3.42609	0.000612338	0.0496857	Stable
BAHCC1	825.983	0.868239	0.253424	3.42603	0.00061248	0.0496857	Stable
SIT1	27.1751	-1.91325	0.559005	-3.42259	0.000620273	0.0500912	Stable
PODNL1	98.0212	1.59482	0.466437	3.41916	0.000628153	0.0505001	Stable
NAALAD2	16.8333	1.59246	0.46651	3.41355	0.000641217	0.0510921	Stable
TBXA2R	41.4377	0.929524	0.274069	3.39157	0.000694926	0.0515838	Stable
TNFRSF9	73.6293	-1.44872	0.427928	-3.38542	0.000710687	0.0515838	Stable
DKK3	543.805	1.32843	0.390999	3.39754	0.000679945	0.0515838	Stable
PTPRN	20.035	2.35776	0.69194	3.40746	0.000655704	0.0515838	Stable
SPEG	231.111	1.63329	0.482214	3.38706	0.000706448	0.0515838	Stable
SEPTIN4	209.855	0.861333	0.252739	3.408	0.000654416	0.0515838	Stable
DSE	914.321	0.729652	0.214621	3.39973	0.000674526	0.0515838	Stable
TSHZ3	285.583	1.19508	0.351455	3.40037	0.00067294	0.0515838	Stable
MEIS1	922.844	-1.17809	0.347142	-3.39369	0.000689586	0.0515838	Stable
ADAMTS16	73.7467	2.30701	0.681304	3.38616	0.00070877	0.0515838	Stable
SLC38A10	2528.08	0.491552	0.144812	3.39441	0.000687756	0.0515838	Stable
HEYL	417.985	1.172	0.345146	3.39568	0.00068459	0.0515838	Stable
PPP1R14A	69.1507	1.69113	0.496682	3.40485	0.000662	0.0515838	Stable
PRND	30.332	2.39101	0.703005	3.40113	0.000671084	0.0515838	Stable
TDRD12	20.2803	1.57314	0.463715	3.39248	0.000692629	0.0515838	Stable
FIBIN	80.2021	1.55186	0.455894	3.40399	0.000664087	0.0515838	Stable
LRTOMT	79.2936	0.671083	0.197648	3.39535	0.000685415	0.0515838	Stable
MMP1	329.298	2.67985	0.790173	3.39147	0.000695187	0.0515838	Stable
FGF22	18.6104	1.8173	0.537788	3.37921	0.000726948	0.0521309	Stable
CAVIN3	226.449	1.18993	0.352282	3.37779	0.000730708	0.0521918	Stable
TMEM169	24.7239	1.47133	0.436661	3.3695	0.000753048	0.053574	Stable
HMGA2	106.112	2.4253	0.720915	3.3642	0.000767651	0.053842	Stable
CEP295NL	168.326	1.09357	0.325101	3.36378	0.000768828	0.053842	Stable
DOK6	55.1646	1.17729	0.349771	3.3659	0.000762939	0.053842	Stable
PAPSS2	368.264	0.99323	0.295408	3.36223	0.000773148	0.0539338	Stable
PCSK1N	106.677	2.8008	0.833393	3.36072	0.000777392	0.0539723	Stable
GBP4	1196.11	-1.16293	0.346121	-3.3599	0.000779721	0.0539723	Stable
PTPRG	1353.88	1.09195	0.325532	3.35436	0.000795492	0.0545312	Stable
CABP4	211.181	1.7343	0.517106	3.35386	0.000796919	0.0545312	Stable
CYP11A1	70.05	2.18939	0.653047	3.35258	0.000800607	0.0545752	Stable
PITX1	631.252	-2.03039	0.607512	-3.34213	0.000831367	0.0562776	Stable
PRRG4	933.543	-1.40178	0.419446	-3.34197	0.000831859	0.0562776	Stable
PXDN	1762.77	1.24035	0.372349	3.33114	0.000864904	0.0574122	Stable
COL24A1	209.577	1.25938	0.378276	3.32926	0.000870782	0.0574122	Stable
PEAK1	2609.08	0.577003	0.173189	3.33164	0.000863347	0.0574122	Stable
FOXL1	80.2487	1.5644	0.469087	3.33498	0.000853054	0.0574122	Stable
FAM43B	11.4714	1.79748	0.539918	3.32917	0.000871046	0.0574122	Stable
NEMP2	301.288	0.960155	0.288221	3.33132	0.000864361	0.0574122	Stable
MSH5-SAPCD1	32.3518	1.06955	0.320857	3.3334	0.000857903	0.0574122	Stable
PGR	55.8534	1.5484	0.46559	3.32568	0.000882039	0.057538	Stable
TREML2	10.6004	-1.53812	0.462349	-3.32675	0.000878641	0.057538	Stable
TAC3	69.1378	3.10687	0.934822	3.32349	0.000889001	0.057538	Stable
TCEAL7	14.2967	1.23823	0.372539	3.32376	0.000888122	0.057538	Stable
HSD3B1	91.8524	3.37633	1.0155	3.3248	0.000884816	0.057538	Stable
DACH1	65.5053	1.43612	0.434025	3.30884	0.000936838	0.0604159	Stable
ANKRD31	37.338	1.22989	0.372367	3.3029	0.000956906	0.0614889	Stable
GAS1	219.676	1.57914	0.478445	3.30057	0.000964869	0.0617792	Stable
FAT4	634.45	0.959006	0.290897	3.29672	0.000978194	0.0623439	Stable
ITGB3	137.459	1.05309	0.319504	3.29602	0.000980643	0.0623439	Stable
FASLG	22.941	-1.72623	0.523904	-3.29494	0.000984436	0.0623638	Stable
TRO	174.264	1.4183	0.431241	3.28887	0.00100589	0.0634734	Stable
MTMR14	1167.32	-0.776376	0.236124	-3.288	0.00100903	0.0634734	Stable
HACD1	72.1575	1.84359	0.562567	3.2771	0.00104878	0.0653469	Stable
AC072022.2	14.8061	-1.08778	0.331959	-3.27684	0.00104975	0.0653469	Stable
ZFP57	36.4084	3.45233	1.05547	3.2709	0.00107204	0.0665038	Stable
FAM83A	2657.24	-2.46638	0.75462	-3.26837	0.00108167	0.0668698	Stable
OSBPL10	1018.03	1.19008	0.364524	3.26474	0.00109564	0.0670756	Stable
RIC3	146.546	2.08544	0.638806	3.26459	0.00109623	0.0670756	Stable
SAMD14	57.6052	0.92946	0.284567	3.26622	0.00108992	0.0670756	Stable
GZMH	21.7746	-1.7059	0.523506	-3.25861	0.00111958	0.0670991	Stable
SRPX	87.4733	1.27205	0.390433	3.25804	0.00112185	0.0670991	Stable
FAM162A	796.022	-0.871393	0.267395	-3.25882	0.00111876	0.0670991	Stable
ADAM33	123.265	1.61221	0.494524	3.26012	0.00111365	0.0670991	Stable
CCR5	141.737	-1.20777	0.370731	-3.2578	0.00112281	0.0670991	Stable
PRRT2	95.8047	1.16195	0.356423	3.26003	0.001114	0.0670991	Stable
KLK5	12.3115	5.67385	1.73965	3.26149	0.00110828	0.0670991	Stable
ITGAE	260.076	-0.63137	0.194166	-3.2517	0.00114717	0.0683273	Stable
CXCL5	42.7169	2.22649	0.685433	3.24829	0.00116101	0.0684689	Stable
RUSC2	588.83	0.781498	0.240488	3.24963	0.00115556	0.0684689	Stable
ATXN7L3B	2044.58	-0.4625	0.142364	-3.24871	0.0011593	0.0684689	Stable
PTPRZ1	82.6672	-2.7932	0.860508	-3.24599	0.00117041	0.0687612	Stable
KCNB1	33.1102	1.9198	0.591803	3.24398	0.00117873	0.0687612	Stable
SV2A	158.254	1.37673	0.424476	3.24336	0.00118131	0.0687612	Stable
MS4A7	826.941	-1.33091	0.410325	-3.24356	0.00118045	0.0687612	Stable
CRLF1	50.3978	1.57433	0.486693	3.23476	0.00121747	0.0689431	Stable
COL5A3	788.252	1.38754	0.429355	3.2317	0.00123058	0.0689431	Stable
CNTNAP1	299.887	0.916742	0.282831	3.24131	0.00118982	0.0689431	Stable
CNNM1	34.5936	2.61712	0.809798	3.23182	0.00123006	0.0689431	Stable
SERPINE2	273.901	1.34895	0.416788	3.23655	0.00120985	0.0689431	Stable
ROBO4	300.547	1.03729	0.320919	3.23224	0.00122824	0.0689431	Stable
LOXHD1	31.4225	1.69543	0.524527	3.2323	0.00122799	0.0689431	Stable
MAGI2	298.874	1.15966	0.358466	3.23506	0.00121617	0.0689431	Stable
ENPP1	270.095	1.40678	0.434381	3.23858	0.00120125	0.0689431	Stable
TMEM158	88.8048	1.88477	0.582504	3.23564	0.00121372	0.0689431	Stable
CTSF	391.368	1.07406	0.33263	3.22901	0.0012422	0.0693775	Stable
WARS1	2162.68	-0.840622	0.26041	-3.22807	0.00124628	0.0693894	Stable
COL5A2	8281.79	1.3657	0.423244	3.22674	0.00125209	0.0694965	Stable
ANTXR1	3905.08	1.14641	0.355402	3.22569	0.00125671	0.0695379	Stable
ZMYND12	28.6484	1.03203	0.320643	3.21864	0.00128801	0.0708326	Stable
CHGB	11.2136	2.61648	0.812858	3.21887	0.00128698	0.0708326	Stable
SETD5	9380.27	-0.667751	0.207681	-3.21528	0.00130317	0.0714472	Stable
LRRC17	54.7269	1.02571	0.319904	3.20629	0.00134457	0.072764	Stable
SPON2	541.075	1.1563	0.360476	3.2077	0.001338	0.072764	Stable
JAKMIP3	47.1683	1.31102	0.40897	3.20567	0.00134748	0.072764	Stable
GABBR1	1398.68	1.22096	0.38085	3.20588	0.00134649	0.072764	Stable
TRMT9B	95.7179	1.2554	0.391613	3.20572	0.00134724	0.072764	Stable
RFLNB	379.515	0.875632	0.273285	3.2041	0.00135486	0.0729425	Stable
KCNJ10	36.3698	-1.75844	0.54968	-3.19903	0.00137891	0.073583	Stable
HLA-DQB1	1001.41	-1.27264	0.397916	-3.19826	0.00138258	0.073583	Stable
DAZAP2	2873.59	-0.421673	0.131821	-3.19884	0.00137983	0.073583	Stable
SLC5A2	10.0884	0.976152	0.305539	3.19485	0.00139905	0.0739886	Stable
SFTPA2	16.5668	3.26746	1.0226	3.19523	0.00139717	0.0739886	Stable
TDP1	638.2	-0.380875	0.119399	-3.18993	0.00142307	0.0745986	Stable
TUBB6	720.33	1.14039	0.357428	3.19053	0.00142011	0.0745986	Stable
MUC16	16036.5	3.47517	1.09132	3.18438	0.00145062	0.0758215	Stable
ADAMTS5	394.788	1.27205	0.399727	3.18229	0.00146114	0.0761491	Stable
MYLK	1987.53	1.15906	0.364721	3.17792	0.00148335	0.0770828	Stable
TLR8	62.718	-1.37387	0.432608	-3.17578	0.00149436	0.0774304	Stable
SLC45A1	28.2398	1.19525	0.37698	3.1706	0.00152126	0.0780238	Stable
FAM180A	26.0753	1.82696	0.57619	3.17076	0.00152043	0.0780238	Stable
HLA-DQA1	1348.04	-1.48581	0.468678	-3.17022	0.00152322	0.0780238	Stable
ITGA1	1706.44	0.813975	0.256646	3.17158	0.0015161	0.0780238	Stable
SH3RF2	273.417	-1.75951	0.555425	-3.16786	0.00153567	0.0782147	Stable
CD93	1239.01	0.930771	0.294023	3.16564	0.00154743	0.0784185	Stable
MELTF	484.813	1.60688	0.507884	3.16387	0.00155685	0.0784185	Stable
RBPMS2	80.8648	1.2286	0.388208	3.16481	0.00155187	0.0784185	Stable
KCNK3	55.2803	2.61818	0.82754	3.16381	0.00155717	0.0784185	Stable
PLEK	395.726	-1.08295	0.342716	-3.15989	0.00157826	0.0790366	Stable
EAF2	148.706	-0.908581	0.287466	-3.16066	0.00157413	0.0790366	Stable
NFATC4	602.998	1.03605	0.328613	3.1528	0.00161713	0.0794809	Stable
LAMA4	2165.76	1.02412	0.324728	3.15377	0.00161175	0.0794809	Stable
PRRG3	19.6826	1.79276	0.568073	3.15587	0.00160022	0.0794809	Stable
TRPC4	31.0696	1.11605	0.354089	3.1519	0.0016221	0.0794809	Stable
THNSL2	410.233	1.30081	0.412926	3.15022	0.00163147	0.0794809	Stable
CD8A	112.162	-1.35747	0.430706	-3.15172	0.00162312	0.0794809	Stable
KLHDC8A	11.5885	1.55385	0.493236	3.15031	0.00163097	0.0794809	Stable
H3-3A	1099.22	-0.64764	0.205397	-3.1531	0.00161544	0.0794809	Stable
NDUFA4L2	835.543	-1.90675	0.603995	-3.1569	0.00159454	0.0794809	Stable
FLNA	23222.1	1.12626	0.357011	3.1547	0.00160664	0.0794809	Stable
ZNF740	1176.07	-0.378503	0.120243	-3.1478	0.00164502	0.0799237	Stable
FN1	111717	1.48847	0.473327	3.14469	0.00166265	0.0801779	Stable
RPL7A	8754.51	-0.74468	0.236739	-3.14558	0.00165759	0.0801779	Stable
ROR1	107.887	1.26206	0.401455	3.14372	0.00166814	0.0801779	Stable
PRCD	37.4579	1.28982	0.410232	3.14412	0.00166587	0.0801779	Stable
GSDME	246.309	1.23891	0.394212	3.14274	0.00167374	0.0802319	Stable
INHBA	1564.85	1.27714	0.407209	3.13633	0.00171077	0.0813546	Stable
XG	114.837	1.62658	0.518523	3.13695	0.00170713	0.0813546	Stable
PABPC4L	56.2068	1.37822	0.43931	3.13724	0.00170546	0.0813546	Stable
PRR16	69.4064	1.16479	0.37148	3.13554	0.00171537	0.0813576	Stable
STARD9	795.001	0.938745	0.29952	3.13416	0.00172346	0.0815258	Stable
GNG4	84.4214	1.98873	0.635065	3.13154	0.00173892	0.0820402	Stable
SH2D1A	32.2654	-1.44609	0.46198	-3.13021	0.00174683	0.0821973	Stable
DTX2	863.971	-0.67618	0.216497	-3.12328	0.0017885	0.0832195	Stable
MYL9	1782.74	1.18199	0.378381	3.12382	0.00178519	0.0832195	Stable
RASSF8	500.614	0.886308	0.283824	3.12274	0.00179176	0.0832195	Stable
GNG11	127.532	1.01982	0.326464	3.12383	0.00178514	0.0832195	Stable
ARHGEF25	195.13	1.09233	0.349753	3.12316	0.00178918	0.0832195	Stable
CSGALNACT1	280.913	1.1875	0.380445	3.12134	0.00180027	0.0833987	Stable
LIPK	14.7492	3.35285	1.07481	3.11949	0.00181164	0.0835227	Stable
MPV17L	106.028	1.71347	0.549597	3.11769	0.00182273	0.0835365	Stable
NCF1	82.3506	-1.30874	0.41983	-3.11731	0.0018251	0.0835365	Stable
ZSCAN30	626.052	0.587941	0.18862	3.11708	0.00182654	0.0835365	Stable
BST1	131.251	1.30642	0.419366	3.11524	0.00183798	0.0838457	Stable
NDST4	10.9954	5.40558	1.73707	3.1119	0.00185888	0.0843537	Stable
COL6A1	7803.68	1.30503	0.419461	3.11121	0.00186323	0.0843537	Stable
RP1	21.25	1.38598	0.445639	3.1101	0.00187023	0.0844571	Stable
BMP4	235.782	1.84519	0.593825	3.10729	0.00188811	0.0847454	Stable
CABLES1	318.471	1.09387	0.35208	3.10687	0.00189079	0.0847454	Stable
EDNRA	287.425	0.981464	0.315867	3.10721	0.00188864	0.0847454	Stable
ATP1B2	41.1854	0.929055	0.29953	3.10171	0.00192405	0.0860207	Stable
TIMP2	4070.54	1.01112	0.326282	3.09893	0.00194224	0.086403	Stable
RAET1E	32.6189	-1.96123	0.632781	-3.09938	0.00193927	0.086403	Stable
P4HA3	75.5731	1.40928	0.455135	3.0964	0.00195885	0.0869266	Stable
SEMA5B	114.302	1.37268	0.443628	3.0942	0.00197342	0.0871414	Stable
RAB3IL1	145.416	0.778339	0.251506	3.09471	0.00197003	0.0871414	Stable
RNF165	133.783	1.38608	0.448189	3.09264	0.00198388	0.087388	Stable
SLC9C1	18.952	1.69177	0.54728	3.09123	0.00199332	0.0875887	Stable
PSME1	1462.64	-0.574841	0.186062	-3.08951	0.00200489	0.0878339	Stable
PTPRD	275.056	1.54059	0.498743	3.08894	0.0020087	0.0878339	Stable
CRTAM	21.234	-1.36002	0.440822	-3.08519	0.00203422	0.0887336	Stable
DZIP1	468.999	1.1994	0.389347	3.08054	0.00206624	0.0892614	Stable
THBS2	6982.09	1.18352	0.384159	3.08082	0.00206432	0.0892614	Stable
TLR3	183.835	-1.0923	0.355438	-3.07312	0.00211832	0.0910727	Stable
LRFN5	16.7306	1.80705	0.588312	3.07158	0.00212927	0.0911065	Stable
RIPK4	928.059	-1.10375	0.359298	-3.07197	0.00212651	0.0911065	Stable
F2RL3	50.1967	0.937956	0.305608	3.06915	0.00214671	0.091634	Stable
AK5	43.6816	2.0074	0.65426	3.0682	0.00215351	0.0917057	Stable
ZDHHC16	806.152	0.392343	0.128015	3.06483	0.00217792	0.0925256	Stable
PLEKHA4	356.324	0.952678	0.311084	3.06244	0.00219539	0.093047	Stable
BGN	7688.1	1.13777	0.371645	3.06145	0.00220271	0.0931374	Stable
TEAD4	204.458	1.04571	0.342026	3.0574	0.00223265	0.0941811	Stable
SPARC	16332	1.13589	0.371879	3.05445	0.00225473	0.0948892	Stable
STXBP1	465.541	0.889084	0.291297	3.05216	0.00227201	0.0953924	Stable
SCNN1D	70.9605	0.81062	0.265941	3.04812	0.00230276	0.0964578	Stable
RGS1	114.756	-1.25874	0.414295	-3.03828	0.00237935	0.0981263	Stable
EDAR	92.0782	-2.46536	0.811197	-3.03916	0.0023724	0.0981263	Stable
COL6A2	8747.64	1.28163	0.421616	3.0398	0.00236738	0.0981263	Stable
COX6C	1371.72	-0.707342	0.232606	-3.04094	0.00235841	0.0981263	Stable
TCAF2	246.798	-0.920156	0.302874	-3.03808	0.00238091	0.0981263	Stable
MAB21L3	206.655	-2.08959	0.687105	-3.04116	0.00235672	0.0981263	Stable
ALDH1A3	963.763	1.48115	0.487255	3.03977	0.00236756	0.0981263	Stable
C2orf50	33.971	2.04709	0.674805	3.03361	0.00241649	0.0990576	Stable
TERF2IP	752.151	-0.403661	0.133083	-3.03316	0.00242008	0.0990576	Stable
GRB10	754.598	0.820554	0.270629	3.03203	0.00242915	0.0992023	Stable
MYL2	99.9722	7.112	2.34816	3.02876	0.00245562	0.0996028	Stable
PLA2G2D	74.0122	-2.29748	0.758517	-3.02891	0.00245441	0.0996028	Stable
TNXB	1044.34	1.28958	0.425676	3.02948	0.00244976	0.0996028	Stable
CCN2	1480.74	1.21916	0.402879	3.02612	0.0024771	0.100247	Stable
FAM171A1	298.271	1.2106	0.400527	3.02252	0.00250681	0.100993	Stable
WDR78	141.227	0.657157	0.217392	3.02291	0.00250358	0.100993	Stable
ASPN	394.887	1.71028	0.566614	3.01841	0.00254101	0.101913	Stable
CD2	152.305	-1.33454	0.442096	-3.01866	0.00253897	0.101913	Stable
CD244	79.0515	1.88038	0.623537	3.01567	0.00256411	0.102551	Stable
TSPAN18	262.814	1.00966	0.33486	3.01517	0.00256835	0.102551	Stable
NOL4	10.9689	2.6084	0.865755	3.01285	0.00258803	0.102651	Stable
IHO1	49.7813	1.07491	0.356765	3.01294	0.00258731	0.102651	Stable
ZNF454	67.8822	1.34728	0.44773	3.00914	0.00261988	0.103685	Stable
SLC35F1	13.2017	1.60907	0.534852	3.00843	0.00262598	0.103697	Stable
RHBDD3	369.412	0.563896	0.188251	2.99545	0.00274039	0.107074	Stable
MYH10	2600.91	0.673515	0.225017	2.99317	0.00276096	0.107074	Stable
PRSS23	1693.65	1.13859	0.380132	2.99526	0.00274213	0.107074	Stable
THY1	1266.88	1.13961	0.380797	2.9927	0.00276525	0.107074	Stable
IGF2BP1	199.091	2.81394	0.939875	2.99395	0.00275393	0.107074	Stable
FRS2	1377.92	-1.03865	0.346936	-2.99379	0.00275535	0.107074	Stable
ELFN1	71.8043	1.12177	0.374325	2.99679	0.00272843	0.107074	Stable
LILRB4	354.233	-1.2811	0.42827	-2.99134	0.00277754	0.107318	Stable
ZFP36	2601.93	-0.732387	0.244892	-2.99066	0.00278379	0.107328	Stable
LTF	75.6076	1.81344	0.608929	2.97807	0.00290068	0.108239	Stable
ADGRA2	897.55	0.913996	0.306666	2.98043	0.00287845	0.108239	Stable
FGF10	27.4992	2.16742	0.726405	2.98376	0.00284725	0.108239	Stable
PABPC1	58079.6	-0.63428	0.212967	-2.97831	0.00289846	0.108239	Stable
CORO2B	46.8225	1.00283	0.336357	2.98145	0.00286889	0.108239	Stable
ICAM5	66.6637	1.38648	0.464154	2.98711	0.0028163	0.108239	Stable
GAB1	1096.09	0.606871	0.203362	2.98419	0.00284329	0.108239	Stable
SLC6A8	2799.04	-1.57662	0.529156	-2.9795	0.00288718	0.108239	Stable
CYP19A1	11.0361	1.7567	0.589949	2.97772	0.002904	0.108239	Stable
WDR17	42.6373	1.78042	0.597719	2.97869	0.00289485	0.108239	Stable
DHRS3	1870.78	-1.05005	0.351721	-2.98547	0.00283145	0.108239	Stable
CD52	168.037	-1.48696	0.498714	-2.98158	0.00286767	0.108239	Stable
CAVIN1	2786.29	0.965024	0.323875	2.97962	0.0028861	0.108239	Stable
RCAN1	794.966	1.16567	0.39174	2.97563	0.0029239	0.108529	Stable
ALK	14.6621	1.70643	0.573384	2.97608	0.00291963	0.108529	Stable
ITGBL1	745.648	1.49247	0.501736	2.97462	0.00293352	0.108662	Stable
AC098650.1.1	27.1725	0.940803	0.316345	2.97398	0.00293963	0.108663	Stable
ZFPM2	210.798	0.917743	0.308756	2.97239	0.00295492	0.108957	Stable
COL15A1	1688.94	1.26474	0.425578	2.97181	0.00296046	0.108957	Stable
RGS11	77.0844	1.22482	0.41311	2.96487	0.00302815	0.110568	Stable
NRSN2	265.103	0.69551	0.234573	2.965	0.0030268	0.110568	Stable
NPIPA5	64.1113	1.25618	0.42398	2.96284	0.00304819	0.111073	Stable
STEAP1B	42.0509	1.52442	0.515432	2.95756	0.00310081	0.111672	Stable
FBN1	5523.13	1.27424	0.430859	2.95745	0.003102	0.111672	Stable
VASN	245.739	0.924813	0.312553	2.9589	0.00308738	0.111672	Stable
COL4A1	13369.9	0.969022	0.327604	2.95791	0.00309735	0.111672	Stable
FAM78B	185.678	1.69954	0.574495	2.95832	0.0030932	0.111672	Stable
EIF3CL	30.2265	-1.08815	0.367916	-2.95759	0.0031005	0.111672	Stable
NUPR2	11.4108	2.61787	0.885473	2.95647	0.00311187	0.111803	Stable
INSRR	11.1318	2.04228	0.691838	2.95196	0.00315762	0.111877	Stable
HCST	45.4057	-1.12681	0.381697	-2.95211	0.00315615	0.111877	Stable
IGFBPL1	24.1613	1.76469	0.597636	2.95279	0.00314919	0.111877	Stable
DIXDC1	245.526	0.660066	0.223387	2.9548	0.00312869	0.111877	Stable
UROS	583.204	0.449667	0.152297	2.95256	0.00315153	0.111877	Stable
GM2A	2370.97	-0.763886	0.258583	-2.95412	0.0031356	0.111877	Stable
FGFR1	1022.58	1.04892	0.355579	2.9499	0.00317878	0.112031	Stable
KREMEN2	23.4899	1.92208	0.651616	2.94971	0.00318072	0.112031	Stable
CD3D	55.7829	-1.48425	0.503151	-2.94991	0.00317866	0.112031	Stable
CORO2A	998.784	-1.07576	0.364782	-2.94904	0.00318759	0.112047	Stable
FRRS1	788.08	-0.982911	0.333365	-2.94846	0.00319366	0.112047	Stable
SH3BP1	534.662	-0.900531	0.305809	-2.94475	0.00323214	0.11287	Stable
CD86	158.37	-0.834032	0.283206	-2.94496	0.00322994	0.11287	Stable
ITGA11	1258.56	1.33554	0.453647	2.94401	0.00323986	0.11287	Stable
CLEC4E	16.1931	-1.44002	0.489174	-2.94378	0.0032423	0.11287	Stable
IL1R2	52.542	1.55309	0.527745	2.94288	0.0032517	0.112978	Stable
NEGR1	61.0847	1.55404	0.528465	2.94068	0.00327496	0.113566	Stable
PLOD1	1706.98	0.624296	0.212481	2.93812	0.00330207	0.113908	Stable
DNALI1	107.049	1.47584	0.502207	2.9387	0.00329593	0.113908	Stable
TMEM198	47.864	0.714126	0.243069	2.93795	0.00330388	0.113908	Stable
KLRB1	14.7129	-1.34249	0.457372	-2.93522	0.00333312	0.114476	Stable
SLC25A48	20.2306	2.24408	0.764397	2.93575	0.00332738	0.114476	Stable
CDC26	152.461	-0.387579	0.132091	-2.93417	0.00334438	0.114642	Stable
MAT2B	645.778	-0.408182	0.139219	-2.93195	0.00336843	0.114828	Stable
ZNF385A	1350.43	-1.09746	0.374417	-2.93113	0.00337735	0.114828	Stable
ATF3	320.186	-1.06161	0.362048	-2.93224	0.00336529	0.114828	Stable
CYBB	1234.92	-1.06034	0.361805	-2.93069	0.00338213	0.114828	Stable
ARHGEF38	96.7717	2.5053	0.855014	2.93013	0.00338823	0.114828	Stable
CCL18	191.965	-1.7387	0.593137	-2.93137	0.00337474	0.114828	Stable
RAPGEFL1	1773.57	-1.16377	0.397749	-2.92588	0.00343485	0.115535	Stable
ADAMDEC1	129.533	-1.72993	0.59114	-2.92643	0.00342874	0.115535	Stable
ZFP2	30.8165	0.846882	0.289445	2.92588	0.00343483	0.115535	Stable
EGFL8	82.3136	0.894902	0.305706	2.92733	0.00341884	0.115535	Stable
FERMT2	736.607	0.750294	0.256586	2.92414	0.0034541	0.115965	Stable
MKRN1	2038.27	-0.508451	0.174009	-2.92198	0.0034781	0.116552	Stable
KLF12	590.724	0.864871	0.296134	2.92053	0.00349431	0.116719	Stable
THEMIS	73.913	-1.30705	0.447564	-2.92038	0.00349609	0.116719	Stable
PTK2B	1188.32	-0.644396	0.220773	-2.91881	0.00351366	0.117087	Stable
GBP5	622.636	-1.39484	0.477983	-2.91818	0.00352078	0.117107	Stable
EYA1	28.2259	2.16195	0.741131	2.91709	0.00353308	0.117143	Stable
GTF2B	445.31	-0.45046	0.15443	-2.91693	0.00353494	0.117143	Stable
TSPAN2	180.78	1.51754	0.520741	2.91419	0.0035661	0.11774	Stable
SAMSN1	159.794	-0.831911	0.285743	-2.91139	0.00359821	0.118365	Stable
ARPC4-TTLL3	11.3526	-1.0886	0.373836	-2.91196	0.00359164	0.118365	Stable
ADAMTS6	176.715	1.11444	0.383028	2.90955	0.00361951	0.118847	Stable
PABPC1L	1856.13	0.754357	0.259366	2.90847	0.00363203	0.11904	Stable
MYOM3	64.3214	1.61802	0.556692	2.9065	0.003655	0.119575	Stable
PVR	1109.49	0.733744	0.252646	2.90424	0.00368143	0.119923	Stable
CLUL1	10.9622	1.9136	0.659129	2.90323	0.00369338	0.119923	Stable
CRTAC1	82.5977	2.21155	0.76218	2.90161	0.00371249	0.119923	Stable
PRUNE2	324.647	1.5934	0.549124	2.90172	0.00371125	0.119923	Stable
MYO1B	2211	0.838056	0.288822	2.90164	0.00371218	0.119923	Stable
RALGDS	471.869	-0.652578	0.224894	-2.90172	0.00371124	0.119923	Stable
JAM3	254.216	0.881992	0.303661	2.90453	0.00367809	0.119923	Stable
PTGIS	855.55	1.32511	0.457074	2.89911	0.00374228	0.120452	Stable
B2M	16139.1	-0.755668	0.260633	-2.89935	0.00373933	0.120452	Stable
CHST1	140.511	1.37013	0.4728	2.8979	0.00375675	0.120701	Stable
SNED1	576.382	0.853797	0.294817	2.89603	0.0037792	0.121205	Stable
PAX6	72.9638	2.44462	0.844608	2.89439	0.00379901	0.121581	Stable
NES	723.605	0.977574	0.337866	2.89337	0.00381127	0.121581	Stable
KLHL35	51.325	1.10031	0.380253	2.89364	0.00380809	0.121581	Stable
PCDH18	341.435	1.03764	0.358703	2.89276	0.00381873	0.121603	Stable
RPL31	5571.83	-0.708261	0.245045	-2.89033	0.00384833	0.121915	Stable
PSME2	1606.29	-0.499259	0.172732	-2.89037	0.0038479	0.121915	Stable
PARD3	2346.39	-0.470294	0.162747	-2.88973	0.00385575	0.121915	Stable
SNAI1	85.2669	0.911294	0.315584	2.88764	0.00388141	0.12208	Stable
PALM2AKAP2	1813.6	0.838003	0.290138	2.88829	0.00387348	0.12208	Stable
BACE1	559.767	0.585613	0.202783	2.88789	0.00387841	0.12208	Stable
RPL24	5157.92	-0.652838	0.22628	-2.88509	0.003913	0.12243	Stable
PGBD5	116.903	1.71387	0.593955	2.88552	0.00390763	0.12243	Stable
SLC16A1	784.997	1.51589	0.526444	2.87949	0.00398313	0.124191	Stable
COL4A2	11094.6	0.945051	0.328561	2.87633	0.00402327	0.124545	Stable
B4GALNT3	311.672	1.34401	0.467257	2.87638	0.00402271	0.124545	Stable
PLPBP	595.16	-0.603683	0.209892	-2.87616	0.00402544	0.124545	Stable
CCDC180	61.0717	0.906695	0.315065	2.8778	0.00400455	0.124545	Stable
ATP10A	445.514	0.992729	0.345193	2.87586	0.00402923	0.124545	Stable
NAA10	442.513	0.3937	0.137019	2.87332	0.0040618	0.125107	Stable
GLIS1	30.1839	1.82073	0.633779	2.87281	0.00406836	0.125107	Stable
ZEB1	924.807	0.757344	0.263901	2.8698	0.00410729	0.125658	Stable
PCDH9	198.33	1.41253	0.492043	2.87074	0.00409511	0.125658	Stable
SP1	4045.29	-0.359485	0.12526	-2.86991	0.00410588	0.125658	Stable
PRELP	622.706	1.55867	0.543303	2.86888	0.0041193	0.125811	Stable
HOXB9	38.2204	2.05151	0.715788	2.86609	0.0041558	0.126494	Stable
C10orf143	45.5619	0.558835	0.194977	2.86615	0.00415492	0.126494	Stable
TLL2	21.6889	1.31778	0.459962	2.86497	0.00417046	0.126642	Stable
MFNG	134.137	-0.976538	0.340893	-2.86464	0.00417478	0.126642	Stable
SEMA3A	274.192	-1.37595	0.480718	-2.86227	0.00420614	0.127371	Stable
CREB3L1	428.986	1.15421	0.403323	2.86176	0.00421302	0.127371	Stable
RBMS3	386.429	0.864721	0.302502	2.85856	0.00425562	0.128012	Stable
ITGA9	561.969	1.07897	0.377524	2.85803	0.00426278	0.128012	Stable
SYNM	292.213	1.13783	0.397965	2.85913	0.00424809	0.128012	Stable
CCDC153	33.7105	1.03017	0.360393	2.85846	0.00425702	0.128012	Stable
HOXB8	81.1223	2.01541	0.705321	2.85744	0.00427073	0.128036	Stable
GLB1L3	13.4679	-2.35506	0.824962	-2.85475	0.00430711	0.128696	Stable
COL1A1	96729.1	1.32851	0.465847	2.85181	0.00434713	0.129032	Stable
WNT6	21.1108	1.83226	0.642321	2.85257	0.00433678	0.129032	Stable
PDLIM3	457.231	0.992171	0.347891	2.85196	0.00434509	0.129032	Stable
AC016745.1	20.0376	1.40461	0.49252	2.85188	0.0043462	0.129032	Stable
AEBP1	5873.64	1.24991	0.438619	2.84966	0.00437659	0.129692	Stable
MAP1A	563.138	0.902117	0.316635	2.84908	0.00438465	0.129716	Stable
GREB1	98.7159	1.11649	0.39212	2.84732	0.00440896	0.13022	Stable
SACS	820.185	1.0482	0.368341	2.84573	0.00443101	0.130656	Stable
FCGR2B	232.703	-1.15442	0.405791	-2.84486	0.00444311	0.130798	Stable
LIF	235.454	1.28348	0.451392	2.84339	0.00446365	0.131187	Stable
LNX2	903.441	-0.57623	0.202695	-2.84284	0.00447136	0.131199	Stable
MEIS3	205.496	0.970321	0.341526	2.84114	0.00449532	0.131279	Stable
SLC16A7	575.698	-1.1072	0.389672	-2.84137	0.00449199	0.131279	Stable
SHANK1	31.4989	0.987576	0.347606	2.84108	0.00449606	0.131279	Stable
CLEC11A	138.762	0.855384	0.301417	2.83787	0.00454156	0.131309	Stable
CD48	128.702	-1.25396	0.441942	-2.83739	0.00454837	0.131309	Stable
CLEC4F	17.7649	1.70431	0.60029	2.83914	0.00452349	0.131309	Stable
TOMM70	1363.81	-0.329527	0.116013	-2.84043	0.00450521	0.131309	Stable
SLC26A2	811.919	1.02353	0.360587	2.83851	0.00453254	0.131309	Stable
RET	25.2248	1.04928	0.369655	2.83853	0.00453215	0.131309	Stable
ZNF469	933.452	1.12381	0.396046	2.83759	0.00454559	0.131309	Stable
HSPB8	1073.99	1.99441	0.703234	2.83605	0.00456756	0.131651	Stable
CLEC17A	15.0614	-1.79071	0.631596	-2.83522	0.0045794	0.131781	Stable
JRK	1523.62	0.719744	0.253951	2.83418	0.00459429	0.131998	Stable
PROM1	556.508	2.8506	1.00782	2.82847	0.00467711	0.132067	Stable
LAMA3	1632.03	1.60119	0.565766	2.83013	0.00465288	0.132067	Stable
CSMD2	215.628	1.38411	0.489194	2.82936	0.00466405	0.132067	Stable
DAAM2	319.096	0.95175	0.336614	2.82742	0.00469247	0.132067	Stable
TMPRSS11D	14.4135	-5.14886	1.81726	-2.8333	0.00460699	0.132067	Stable
NEXN	276.237	0.728817	0.257749	2.82763	0.00468944	0.132067	Stable
FAT3	378.612	1.69611	0.598893	2.83208	0.0046246	0.132067	Stable
VSTM4	200.311	0.988911	0.349239	2.83161	0.00463139	0.132067	Stable
KIF7	310.08	0.674598	0.238171	2.83241	0.00461981	0.132067	Stable
LTBP3	2467.57	0.827907	0.292747	2.82806	0.00468309	0.132067	Stable
UGT8	58.675	2.45189	0.866443	2.82983	0.0046573	0.132067	Stable
GPC6	268.26	1.26126	0.44608	2.82742	0.00469248	0.132067	Stable
CD177	19.7957	2.10738	0.744981	2.82877	0.00467279	0.132067	Stable
IL36RN	33.4634	2.31661	0.819696	2.82618	0.0047107	0.132372	Stable
SERPINB3	46.2494	3.31203	1.17382	2.82159	0.00477859	0.133613	Stable
UTP4	984.729	-0.532583	0.188813	-2.82068	0.00479213	0.133613	Stable
DAPK3	561.747	0.334427	0.118519	2.82172	0.00477663	0.133613	Stable
MMP7	399.137	2.36028	0.837143	2.81944	0.00481072	0.133923	Stable
RIPOR3	215.879	1.3498	0.478914	2.81846	0.0048254	0.134124	Stable
LAMC3	130.527	1.82706	0.649822	2.81163	0.0049291	0.134307	Stable
EVC	862.882	1.02584	0.3643	2.81593	0.00486361	0.134307	Stable
RNF215	336.463	0.585223	0.208114	2.81203	0.00492292	0.134307	Stable
KCNMB4	119.317	1.13678	0.404467	2.81058	0.0049453	0.134307	Stable
SLIT2	718.886	1.05897	0.376536	2.81239	0.00491742	0.134307	Stable
DNAJC5B	22.0281	-1.39089	0.493691	-2.81733	0.00484248	0.134307	Stable
PCDH15	11.6566	-1.91172	0.680128	-2.81083	0.00494144	0.134307	Stable
TAL1	60.4149	0.824769	0.29342	2.81088	0.00494062	0.134307	Stable
ZNF114	195.87	1.76342	0.627628	2.80966	0.00495936	0.134307	Stable
RTN4RL2	29.8835	1.21903	0.433842	2.80984	0.00495665	0.134307	Stable
C2CD4A	59.7393	2.04184	0.726574	2.81024	0.00495053	0.134307	Stable
CD3E	151.329	-1.27193	0.451848	-2.81496	0.00487838	0.134307	Stable
MALRD1	10.184	1.30262	0.46289	2.8141	0.00489133	0.134307	Stable
LNP1	75.1409	-0.61529	0.218819	-2.81186	0.00492557	0.134307	Stable
SPN	269.563	-1.06596	0.379716	-2.80725	0.00499661	0.134751	Stable
GJA5	154.384	1.30478	0.464805	2.80714	0.00499829	0.134751	Stable
FGF1	64.3706	1.16807	0.416178	2.80665	0.00500595	0.134755	Stable
FXYD4	185.748	2.78567	0.992727	2.80608	0.00501482	0.13479	Stable
MXRA7	825.788	0.783874	0.279396	2.8056	0.00502231	0.13479	Stable
GUCY1A2	514.696	1.09198	0.389368	2.80449	0.0050397	0.134853	Stable
LRFN4	274.86	1.03042	0.368198	2.79856	0.00513314	0.137149	Stable
MYO9A	2239.06	0.360682	0.128909	2.79796	0.00514258	0.137197	Stable
ADORA1	25.3244	1.20114	0.429564	2.79617	0.00517121	0.137756	Stable
CACNA2D2	34.2246	0.895246	0.320375	2.79437	0.00520006	0.138114	Stable
TMEM233	20.4173	1.11988	0.400705	2.79479	0.00519342	0.138114	Stable
SCD5	319.881	1.33139	0.476758	2.79258	0.00522894	0.13847	Stable
ITGB2	1088.24	-1.10789	0.397021	-2.79052	0.00526239	0.138741	Stable
CD3G	79.9473	-1.23826	0.44362	-2.79125	0.00525043	0.138741	Stable
MSLN	70.9906	2.60269	0.932996	2.7896	0.0052773	0.138781	Stable
IFIT1	455.26	1.45838	0.522817	2.78947	0.00527936	0.138781	Stable
LBX2	63.0796	0.590208	0.211804	2.78657	0.00532689	0.139825	Stable
SLCO2A1	414.549	1.17985	0.423717	2.78452	0.0053607	0.140302	Stable
FAM117B	567.235	-0.646392	0.232382	-2.7816	0.00540923	0.140954	Stable
ADAMTS3	42.1399	1.22333	0.439779	2.78169	0.00540771	0.140954	Stable
CEACAM6	1733.33	2.4861	0.894335	2.77983	0.00543867	0.141311	Stable
HSPA12B	101.405	0.888418	0.319581	2.77995	0.00543672	0.141311	Stable
DPF3	44.167	-1.07488	0.386848	-2.77855	0.00546029	0.141667	Stable
CEP72	723.669	-0.900198	0.324514	-2.77399	0.00553736	0.143252	Stable
SOX2	169	-2.27235	0.819138	-2.77408	0.00553583	0.143252	Stable
USP36	2019.64	0.318833	0.115115	2.76969	0.00561089	0.144737	Stable
ROBO3	158.901	1.13087	0.408251	2.77003	0.00560507	0.144737	Stable
PHLDB1	2764.17	0.763068	0.275597	2.76879	0.00562657	0.144933	Stable
TSSK3	57.859	0.513279	0.185441	2.76788	0.00564218	0.145126	Stable
TNFRSF10C	49.066	1.55403	0.561717	2.76657	0.00566497	0.14549	Stable
SLC39A10	811.352	0.649912	0.234953	2.76613	0.00567254	0.14549	Stable
CACNB2	49.8273	1.07038	0.387029	2.76564	0.00568107	0.1455	Stable
CLIP3	363.693	0.898339	0.325041	2.76377	0.00571382	0.146121	Stable
COL21A1	50.5189	1.15608	0.418577	2.76192	0.00574619	0.146121	Stable
TESMIN	151.066	1.1778	0.426598	2.76091	0.00576399	0.146121	Stable
NTS	18.1996	-2.15434	0.779701	-2.76303	0.00572676	0.146121	Stable
OSTF1	839.324	-0.531457	0.192385	-2.76247	0.00573654	0.146121	Stable
MAMDC2	33.8694	1.3748	0.497912	2.76113	0.00576009	0.146121	Stable
EVI2B	167.385	-1.08864	0.394125	-2.76216	0.00574212	0.146121	Stable
INCA1	18.2371	0.93096	0.337251	2.76044	0.00577244	0.146121	Stable
GK	275.23	-0.679102	0.246044	-2.76008	0.00577866	0.146121	Stable
DLGAP3	20.6247	0.937666	0.339793	2.75952	0.00578867	0.146168	Stable
FCER1G	339.022	-0.935708	0.339237	-2.75827	0.00581079	0.14652	Stable
IFITM2	791.276	0.889148	0.322485	2.75717	0.00583037	0.146807	Stable
SPRY1	525.737	0.775308	0.281468	2.75452	0.00587781	0.147233	Stable
COL1A2	43750	1.2512	0.454205	2.7547	0.00587468	0.147233	Stable
BLID	14.5824	1.40212	0.508903	2.75517	0.0058661	0.147233	Stable
NOVA2	155.878	0.801053	0.290929	2.75343	0.00589738	0.147459	Stable
SINHCAF	1178.27	-0.640991	0.232885	-2.75239	0.00591614	0.147722	Stable
DLGAP1	115.692	2.06566	0.750656	2.75181	0.00592671	0.14778	Stable
LRRC37A3	306.957	0.540307	0.196426	2.75068	0.0059471	0.148083	Stable
UNC79	33.1099	1.04635	0.380527	2.74973	0.00596442	0.148103	Stable
SOX11	36.544	1.97185	0.717012	2.7501	0.00595775	0.148103	Stable
EMILIN3	16.4311	1.64433	0.598568	2.7471	0.00601241	0.148882	Stable
DACT3	67.9436	0.875942	0.318924	2.74655	0.00602248	0.148926	Stable
GUCY1B1	235.52	0.697348	0.254139	2.74397	0.00607013	0.149511	Stable
PIEZO2	451.709	0.893696	0.325755	2.74346	0.00607951	0.149511	Stable
CLDN3	354.088	2.60273	0.94831	2.7446	0.00605847	0.149511	Stable
BCORL1	796.959	0.632078	0.23054	2.74173	0.00611172	0.149696	Stable
FCRL6	12.5091	-1.16664	0.425517	-2.74171	0.00611207	0.149696	Stable
FBXO2	66.1137	1.51429	0.5541	2.73289	0.00627821	0.151897	Stable
OBSL1	1090.08	0.989852	0.362115	2.73353	0.0062659	0.151897	Stable
KCNJ6	14.1576	1.88919	0.690875	2.73449	0.00624775	0.151897	Stable
TRIM58	27.7696	1.33804	0.489325	2.73447	0.00624809	0.151897	Stable
CALHM5	146.972	0.972113	0.355849	2.73182	0.00629859	0.152185	Stable
DLL4	208.775	0.709862	0.260001	2.73023	0.0063291	0.152716	Stable
COL11A1	3156.13	1.99185	0.729931	2.72882	0.00635611	0.152971	Stable
LATS2	709.875	0.516445	0.189258	2.72879	0.00635671	0.152971	Stable
FSTL3	852.698	1.2297	0.450823	2.72768	0.00637808	0.153032	Stable
CRYBG3	2363.51	-0.769687	0.282315	-2.72634	0.0064041	0.153032	Stable
ECM2	206.166	1.07885	0.395776	2.72592	0.00641231	0.153032	Stable
WASF3	242.871	0.832687	0.305509	2.72557	0.00641901	0.153032	Stable
BCL6B	205.368	0.814084	0.298635	2.72601	0.00641049	0.153032	Stable
GPR171	14.338	-1.44822	0.531311	-2.72574	0.00641566	0.153032	Stable
CTTN	6857.62	0.522289	0.191669	2.72495	0.00643114	0.153118	Stable
DLL1	144.185	0.975301	0.358034	2.72404	0.00644882	0.153335	Stable
STX17	1329.01	-0.338887	0.12443	-2.72352	0.00645899	0.153373	Stable
RBP1	209.68	1.55642	0.571756	2.72218	0.00648522	0.153387	Stable
PIM1	1924.39	-0.711464	0.26131	-2.72268	0.00647551	0.153387	Stable
ZNF660	143.119	0.941386	0.345783	2.72247	0.00647954	0.153387	Stable
UBASH3A	62.6999	-1.22367	0.450028	-2.7191	0.0065459	0.154618	Stable
ATP6V1G1	1069.72	-0.364152	0.134055	-2.71644	0.00659872	0.154926	Stable
EMCN	136.747	0.961815	0.35399	2.71707	0.00658634	0.154926	Stable
JAKMIP2	89.5083	1.43931	0.530017	2.71559	0.00661584	0.154926	Stable
SHC4	12.8681	0.903831	0.332702	2.71663	0.00659493	0.154926	Stable
GRIN3A	10.4178	-1.30096	0.47907	-2.7156	0.00661553	0.154926	Stable
PDE4C	11.2068	1.34912	0.497003	2.71451	0.00663742	0.155144	Stable
PDCD1	25.6892	-1.33528	0.492077	-2.71355	0.00665655	0.155389	Stable
STOML1	172.476	0.476683	0.175789	2.71168	0.00669435	0.155979	Stable
PISD	924.609	0.409016	0.150848	2.71144	0.00669923	0.155979	Stable
CHST8	46.4352	2.53356	0.93475	2.71041	0.00671996	0.156259	Stable
SLC35F2	424.368	0.747348	0.275929	2.70848	0.00675926	0.156969	Stable
C11orf96	148.206	0.882896	0.326044	2.70791	0.0067709	0.157036	Stable
CILP2	120.884	1.03555	0.382479	2.70747	0.00677982	0.15704	Stable
RBKS	66.2057	0.608586	0.224908	2.70593	0.00681132	0.157566	Stable
LIMS2	332.268	0.890275	0.329188	2.70446	0.0068416	0.157656	Stable
FKBP9	2034.75	0.59044	0.218292	2.70481	0.00683431	0.157656	Stable
ZNF621	1422.33	0.537785	0.198819	2.70489	0.00683263	0.157656	Stable
DNM1	874.039	0.891744	0.329898	2.70309	0.00686987	0.157901	Stable
FAM156A	21.7624	-0.84056	0.311026	-2.70254	0.00688126	0.157961	Stable
CIBAR1	182.917	0.825265	0.305438	2.70191	0.00689428	0.158057	Stable
HEG1	3129.05	1.04325	0.386368	2.70015	0.00693086	0.158693	Stable
KLF3	2834.95	-0.506726	0.187726	-2.69929	0.00694874	0.158899	Stable
ANGPTL2	813.954	1.12699	0.417769	2.69765	0.00698312	0.159279	Stable
TNIP3	17.9105	-1.08759	0.403514	-2.69529	0.0070328	0.159355	Stable
MYPN	96.6286	2.69549	0.999585	2.69661	0.00700488	0.159355	Stable
YWHAZ	14942.9	-0.501572	0.186016	-2.6964	0.00700941	0.159355	Stable
RPL36AL	1463.87	-0.481507	0.178617	-2.69575	0.00702307	0.159355	Stable
FLRT2	663.977	1.25999	0.467424	2.6956	0.00702624	0.159355	Stable
CD22	105.73	-1.39351	0.517276	-2.69394	0.00706138	0.159642	Stable
HECW1	85.7643	1.48983	0.553797	2.69021	0.00714075	0.160024	Stable
COPZ2	155.817	0.91532	0.34023	2.6903	0.00713875	0.160024	Stable
SLC4A4	135.815	1.3569	0.50408	2.69184	0.00710591	0.160024	Stable
TPPP3	105.788	1.13275	0.420912	2.69117	0.00712013	0.160024	Stable
NOTCH4	646.461	0.760073	0.282447	2.69103	0.00712318	0.160024	Stable
ACAN	70.7475	1.16728	0.434333	2.68752	0.00719841	0.161115	Stable
TMOD2	581.551	0.653897	0.243386	2.68667	0.00721691	0.161328	Stable
CTTNBP2	221.92	-1.55266	0.578538	-2.68377	0.0072797	0.161539	Stable
SNX10	226.16	-0.903998	0.336814	-2.68397	0.00727532	0.161539	Stable
GLT8D2	142.367	1.17581	0.438075	2.68404	0.00727392	0.161539	Stable
FHOD1	549.832	0.586943	0.218703	2.68374	0.00728041	0.161539	Stable
LRRC75B	92.7161	0.90542	0.337267	2.68458	0.00726208	0.161539	Stable
COL14A1	1341.2	1.29042	0.480801	2.6839	0.00727695	0.161539	Stable
SLC5A1	11.0335	1.98974	0.741757	2.68247	0.00730799	0.16195	Stable
JPH2	376.889	1.77661	0.662687	2.68091	0.00734221	0.162507	Stable
NPAS3	28.9336	1.08921	0.40685	2.67718	0.00742453	0.164127	Stable
DNAH8	17.0956	-1.57855	0.590118	-2.67496	0.00747375	0.164219	Stable
TMEM241	293.678	0.644312	0.240873	2.67491	0.00747499	0.164219	Stable
NTRK3	56.9452	1.379	0.515538	2.67487	0.00747582	0.164219	Stable
WNT9B	14.0297	1.57415	0.588606	2.67437	0.0074869	0.164219	Stable
GBP2	2695.13	-0.766368	0.286588	-2.67411	0.00749283	0.164219	Stable
CRIP1	31.6595	0.882763	0.33002	2.67488	0.00747563	0.164219	Stable
FAM120AOS	942.634	-0.471246	0.176322	-2.67264	0.00752564	0.164536	Stable
DLG4	517.927	0.7115	0.266685	2.66794	0.0076318	0.166249	Stable
SYN3	30.4825	-1.50287	0.563271	-2.66812	0.00762773	0.166249	Stable
SSC5D	435.924	0.956987	0.358772	2.6674	0.00764415	0.166316	Stable
IQCD	56.6901	0.838138	0.31428	2.66685	0.00765651	0.166383	Stable
RHOBTB1	534.832	0.889969	0.334206	2.66293	0.00774629	0.167522	Stable
ETV1	186.054	0.931035	0.350124	2.65916	0.00783366	0.16864	Stable
FBXO8	192.839	-0.451829	0.16988	-2.6597	0.00782114	0.16864	Stable
RPS14	4817.79	-0.68523	0.257695	-2.65907	0.00783563	0.16864	Stable
NCK1	578.159	-0.517118	0.194538	-2.65818	0.00785636	0.168766	Stable
C4orf3	1209.77	-0.452617	0.170421	-2.65588	0.00791023	0.169432	Stable
OR10H1	76.3685	2.23884	0.843257	2.65499	0.00793108	0.169474	Stable
TIFAB	27.7046	-1.73924	0.655081	-2.655	0.00793078	0.169474	Stable
GPR174	96.3293	-1.30022	0.489819	-2.65449	0.00794278	0.169522	Stable
CDH5	553.214	0.818439	0.308411	2.65373	0.00796083	0.169705	Stable
PSMB10	219.352	-0.661941	0.249495	-2.65313	0.00797494	0.169804	Stable
FOXC1	637.806	-0.929011	0.350526	-2.65034	0.00804116	0.170217	Stable
KIF26A	57.318	0.933324	0.352139	2.65044	0.00803861	0.170217	Stable
CHD5	17.4987	1.19451	0.450628	2.65076	0.00803103	0.170217	Stable
ALDH1L2	485.752	0.949905	0.358519	2.64952	0.00806051	0.170217	Stable
VEGFC	278.935	0.987177	0.372566	2.64967	0.00805708	0.170217	Stable
SNX20	149.908	-0.97146	0.366656	-2.64951	0.00806082	0.170217	Stable
HHIPL1	137.003	0.849433	0.32058	2.64967	0.00805699	0.170217	Stable
RAB23	356.001	0.489736	0.184902	2.64862	0.008082	0.170263	Stable
RNF20	1084.82	-0.291614	0.110089	-2.64888	0.0080758	0.170263	Stable
NME5	11.157	1.25919	0.475826	2.64632	0.0081373	0.171227	Stable
APOBEC3G	593.897	-0.906482	0.342821	-2.64419	0.00818876	0.171906	Stable
SLC38A5	246.963	1.40813	0.532728	2.64324	0.00821172	0.172187	Stable
FIGNL2	57.8999	1.15581	0.437375	2.64262	0.00822683	0.172302	Stable
KRT79	11.908	2.20298	0.833892	2.6418	0.0082467	0.172517	Stable
JAM2	138.23	0.912038	0.345317	2.64116	0.0082623	0.172642	Stable
KCNJ12	25.7643	1.3554	0.513397	2.64007	0.00828892	0.172996	Stable
PLEC	20826.1	0.710036	0.269105	2.63851	0.00832719	0.173593	Stable
MIB1	2039.12	0.337855	0.128226	2.63484	0.00841767	0.173662	Stable
TAZ	475.768	0.370705	0.140596	2.63666	0.0083726	0.173662	Stable
CCL22	77.6003	-1.2949	0.491303	-2.63565	0.00839758	0.173662	Stable
KLHL2	399.93	-0.662549	0.251206	-2.63748	0.00835258	0.173662	Stable
TTF1	446.856	-0.32723	0.124083	-2.63719	0.00835957	0.173662	Stable
NGDN	439.545	-0.333409	0.126479	-2.63609	0.00838686	0.173662	Stable
HCAR3	169.047	-1.3571	0.515018	-2.63505	0.00841255	0.173662	Stable
H3-2	36.6098	1.38996	0.527226	2.63636	0.00838002	0.173662	Stable
POGLUT2	136.504	0.578543	0.219678	2.6336	0.0084486	0.174099	Stable
DLEC1	66.5223	0.942946	0.358378	2.63115	0.00850974	0.174228	Stable
JAK2	718.206	-0.531587	0.202148	-2.62969	0.00854629	0.174228	Stable
PSMC1	840.381	-0.378099	0.143814	-2.62908	0.00856175	0.174228	Stable
PDLIM4	144.645	1.25581	0.477334	2.63088	0.0085165	0.174228	Stable
OSBPL1A	680.518	0.761826	0.289765	2.62912	0.00856057	0.174228	Stable
CD53	466.684	-0.93058	0.353926	-2.6293	0.00855602	0.174228	Stable
C5orf46	161.718	1.98574	0.754266	2.63267	0.00847157	0.174228	Stable
WDR5	853.783	-0.346508	0.131673	-2.63158	0.00849878	0.174228	Stable
TGM2	6407.51	1.3708	0.521073	2.63073	0.00852019	0.174228	Stable
AC119396.1	20.3459	-1.41926	0.539701	-2.62971	0.0085457	0.174228	Stable
HAGHL	64.3745	0.946994	0.360771	2.62492	0.00866705	0.175178	Stable
HPGD	1839.38	-1.69913	0.647167	-2.62548	0.00865266	0.175178	Stable
GPS1	971.4	0.334182	0.127309	2.62497	0.00866555	0.175178	Stable
CD34	621.212	0.760422	0.289678	2.62506	0.00866346	0.175178	Stable
TAFA5	60.9502	1.26473	0.481604	2.62609	0.00863728	0.175178	Stable
C1QTNF2	11.452	1.10229	0.42023	2.62306	0.00871444	0.175938	Stable
RRP12	824.81	0.373825	0.142745	2.61883	0.00882308	0.177731	Stable
STX11	100.307	-0.768676	0.293488	-2.6191	0.00881619	0.177731	Stable
FAM168A	1881.68	0.357306	0.13647	2.6182	0.00883939	0.177859	Stable
TGFBI	3070.25	1.01758	0.38878	2.61737	0.00886114	0.177897	Stable
NCAM1	79.5429	1.47278	0.562627	2.61769	0.00885267	0.177897	Stable
SEMA6B	179.303	0.647254	0.247376	2.61648	0.00888405	0.178158	Stable
BEGAIN	19.3626	1.23322	0.471505	2.6155	0.00890958	0.17847	Stable
IL2RB	237.044	-1.01065	0.386498	-2.61488	0.00892584	0.178596	Stable
STC2	432.38	1.35605	0.518841	2.61361	0.00895905	0.179061	Stable
SIRPG	35.4415	-1.30305	0.498746	-2.61266	0.00898399	0.17936	Stable
SLC49A3	175.502	0.939515	0.359667	2.61218	0.00899659	0.179411	Stable
PTH1R	59.8243	0.922822	0.353382	2.6114	0.00901721	0.179623	Stable
KCNH2	16.636	1.32391	0.507328	2.60957	0.00906548	0.180384	Stable
DIPK2B	218.265	0.816991	0.313134	2.60908	0.00907863	0.180445	Stable
NUAK1	778.659	0.9166	0.351423	2.60825	0.00910053	0.18068	Stable
PPFIA1	2857.74	0.482776	0.18513	2.60776	0.00911357	0.180739	Stable
PDGFRA	818.207	0.938166	0.359921	2.60659	0.00914493	0.181161	Stable
ACAA2	638.34	0.794465	0.304992	2.60487	0.00919085	0.181669	Stable
GSTM4	1261.59	-1.36986	0.525959	-2.60449	0.00920102	0.181669	Stable
SLC9A6	436.185	0.392785	0.150805	2.60459	0.00919831	0.181669	Stable
CCN3	82.8118	1.10277	0.423596	2.60336	0.00923159	0.182033	Stable
MYADM	1267.04	0.773605	0.297191	2.60305	0.00923975	0.182033	Stable
ACTA2	3367.18	1.10872	0.426064	2.60225	0.00926149	0.182135	Stable
SLC6A1	199.231	1.21407	0.46662	2.60184	0.00927256	0.182135	Stable
CARD17	12.8287	-1.60762	0.617905	-2.60173	0.00927538	0.182135	Stable
TEX15	27.9839	2.43085	0.934729	2.60059	0.00930639	0.182544	Stable
ZIC1	39.6567	-2.60294	1.00199	-2.59776	0.00938342	0.183853	Stable
CDC42	5621.94	-0.387722	0.149335	-2.59632	0.00942272	0.184028	Stable
EIF1	5516.6	-0.352181	0.135635	-2.59654	0.0094169	0.184028	Stable
ZNF395	1215.27	-0.740363	0.285201	-2.59594	0.00943339	0.184028	Stable
TSNAXIP1	31.6326	0.590551	0.227541	2.59536	0.00944913	0.184059	Stable
ZNF595	306.011	-0.900202	0.346881	-2.59513	0.00945553	0.184059	Stable
ANO4	32.4827	1.81079	0.697972	2.59436	0.0094766	0.184246	Stable
ARPIN	877.141	0.486308	0.187471	2.59404	0.00948567	0.184246	Stable
DPYSL4	57.3853	1.51691	0.585186	2.59218	0.00953703	0.184644	Stable
TIGIT	99.6663	-1.2153	0.468816	-2.59227	0.00953441	0.184644	Stable
WTIP	400.419	0.610571	0.235676	2.59072	0.00957758	0.185229	Stable
KCNS1	62.5427	2.17634	0.84056	2.58915	0.00962129	0.185873	Stable
GABRD	22.217	1.02376	0.395765	2.58678	0.00968767	0.186954	Stable
EFS	802.636	-0.865939	0.334853	-2.58603	0.00970893	0.186962	Stable
GPIHBP1	15.8118	1.24304	0.480807	2.58532	0.00972888	0.187145	Stable
ADCYAP1R1	28.2411	1.52664	0.590706	2.58444	0.0097538	0.187223	Stable
SIM1	14.0055	2.55669	0.989236	2.58451	0.00975173	0.187223	Stable
SOCS2	314.125	1.0786	0.417527	2.5833	0.00978606	0.187641	Stable
SEMA6A	1506.38	-1.43312	0.554931	-2.58252	0.00980821	0.187664	Stable
SOWAHD	17.1267	-0.833776	0.322812	-2.58286	0.00979864	0.187664	Stable
CCDC78	22.0489	0.952569	0.369128	2.58059	0.00986313	0.188514	Stable
KANK4	179.092	1.90214	0.737302	2.57987	0.00988377	0.188707	Stable
ADGRF5	839.649	0.816823	0.316722	2.57899	0.00990883	0.188784	Stable
RFNG	507.136	0.349741	0.135601	2.57918	0.00990346	0.188784	Stable
SLC10A1	30.9047	2.5414	0.985722	2.57821	0.00993128	0.189011	Stable
C3orf18	87.5962	0.688393	0.267462	2.5738	0.0100589	0.190913	Stable
COL8A1	1541.3	1.21379	0.47162	2.57365	0.0100632	0.190913	Stable
COL22A1	95.4512	1.40022	0.543993	2.57397	0.0100539	0.190913	Stable
SIRPB1	77.5342	-1.01015	0.392652	-2.57263	0.010093	0.191089	Stable
RPL7	7206.35	-0.677295	0.263273	-2.5726	0.0100938	0.191089	Stable
EPB41L4A	934.207	-0.789948	0.307219	-2.57129	0.0101321	0.191303	Stable
CXCL1	217.266	1.64311	0.639035	2.57123	0.0101337	0.191303	Stable
SLC35G2	103.345	1.095	0.425885	2.57112	0.0101371	0.191303	Stable
IGFBP7	2170.62	0.733347	0.285314	2.57032	0.0101606	0.191544	Stable
ADPRHL1	96.0737	0.858242	0.334007	2.56953	0.0101836	0.191777	Stable
MGMT	374.069	0.685712	0.266941	2.56877	0.0102059	0.191995	Stable
IRF8	403.113	-0.929159	0.361971	-2.56694	0.0102599	0.192381	Stable
DACT1	258.781	0.99064	0.386024	2.56626	0.0102801	0.192381	Stable
TUB	205.025	1.15507	0.450089	2.56631	0.0102786	0.192381	Stable
GPR162	40.4323	0.754293	0.293926	2.56627	0.0102799	0.192381	Stable
ADAMTS9	714.97	0.939042	0.365977	2.56585	0.0102924	0.19241	Stable
MEGF8	1623.7	0.369059	0.143938	2.564	0.0103472	0.192845	Stable
PEAR1	205.906	0.821114	0.320202	2.56436	0.0103365	0.192845	Stable
CD207	14.3342	1.61787	0.63141	2.56232	0.0103976	0.193404	Stable
SBK1	654.424	-1.64867	0.643446	-2.56226	0.0103994	0.193404	Stable
MRO	39.4123	1.23814	0.483494	2.56083	0.0104423	0.193894	Stable
CYP1B1	1238.74	1.24278	0.485336	2.56066	0.0104474	0.193894	Stable
KATNAL1	293.228	0.815245	0.318484	2.55977	0.0104742	0.194189	Stable
BCL6	2774.41	-0.683788	0.267235	-2.55875	0.0105049	0.194242	Stable
ARPC2	4744.52	-0.403254	0.157586	-2.55895	0.010499	0.194242	Stable
ENAH	3556.55	0.512375	0.200327	2.55769	0.0105371	0.194464	Stable
L1TD1	15.8086	1.60025	0.625711	2.55748	0.0105433	0.194464	Stable
MSRB3	515.295	0.977944	0.382546	2.55641	0.0105759	0.194866	Stable
SLAMF7	416.753	-1.25025	0.489337	-2.55498	0.0106193	0.195042	Stable
NID2	804.351	0.879795	0.344531	2.5536	0.0106616	0.195042	Stable
CD5	67.9762	-1.18708	0.464809	-2.55391	0.0106521	0.195042	Stable
CXCR4	374.392	-0.692924	0.271147	-2.55553	0.0106026	0.195042	Stable
LRRC4C	43.1929	1.12956	0.442139	2.55477	0.0106257	0.195042	Stable
MXRA8	899.238	1.09876	0.430206	2.55404	0.0106481	0.195042	Stable
SLC35E3	1198.28	-0.676822	0.264996	-2.55409	0.0106466	0.195042	Stable
CST7	32.4568	-1.11981	0.438753	-2.55227	0.0107025	0.195087	Stable
MROH8	43.7681	0.53275	0.208737	2.55226	0.0107027	0.195087	Stable
LGI4	78.46	1.27928	0.501264	2.5521	0.0107076	0.195087	Stable
RARG	1430.46	-0.713219	0.279425	-2.55245	0.0106967	0.195087	Stable
TVP23B	415.253	-0.499459	0.195785	-2.55106	0.0107397	0.195283	Stable
SFMBT2	636.291	-0.924622	0.362449	-2.55104	0.0107401	0.195283	Stable
IGSF6	234.692	-0.956125	0.375023	-2.54951	0.0107874	0.195943	Stable
MYO15B	1382.06	0.67633	0.265354	2.54878	0.01081	0.196156	Stable
EDNRB	138.456	0.856717	0.336216	2.54812	0.0108307	0.196332	Stable
TOGARAM2	27.186	-0.922249	0.362085	-2.54705	0.0108637	0.196723	Stable
SHANK3	1037.23	0.643383	0.252632	2.54672	0.0108742	0.196723	Stable
TRIM14	1119.05	-0.610002	0.239693	-2.54493	0.0109299	0.196724	Stable
HSPG2	11186.3	0.632755	0.248663	2.54463	0.0109393	0.196724	Stable
MT1E	316.387	1.56451	0.614828	2.54463	0.0109393	0.196724	Stable
RCAN2	112.297	0.849766	0.333948	2.54461	0.0109401	0.196724	Stable
PSORS1C2	181.845	2.28875	0.899104	2.54559	0.0109094	0.196724	Stable
SOX9	703.523	1.30132	0.511549	2.54388	0.010963	0.196741	Stable
C15orf48	294.259	1.33784	0.525841	2.54418	0.0109534	0.196741	Stable
ADAMTSL1	166.731	1.08866	0.42821	2.54235	0.0110111	0.19721	Stable
C10orf67	33.388	1.94553	0.76552	2.54145	0.0110394	0.19752	Stable
EBF2	93.8276	1.3717	0.539934	2.5405	0.0110694	0.197858	Stable
PLEKHB2	1664.61	-0.340769	0.134338	-2.53665	0.0111917	0.199647	Stable
CLDND1	844.821	-0.438392	0.172918	-2.53526	0.0112365	0.199964	Stable
AP3B2	91.7545	1.51833	0.59907	2.53447	0.0112617	0.199964	Stable
CLINT1	2277.14	-0.518668	0.204696	-2.53384	0.011282	0.199964	Stable
CACNA1C	780.797	0.768601	0.3032	2.53497	0.0112458	0.199964	Stable
PDGFD	102.461	0.849883	0.335436	2.53367	0.0112876	0.199964	Stable
MGLL	935.435	0.986069	0.389308	2.53288	0.0113131	0.200021	Stable
MKX	13.941	1.42863	0.563964	2.5332	0.0113026	0.200021	Stable
FAM3A	643.368	0.457411	0.18068	2.53161	0.0113539	0.200544	Stable
COL13A1	179.975	1.06571	0.421028	2.5312	0.0113673	0.200583	Stable
FCRL1	46.035	-1.84858	0.730435	-2.5308	0.0113804	0.200617	Stable
CBFA2T2	1977.26	-0.378568	0.14963	-2.53003	0.0114052	0.200659	Stable
RANBP3L	21.3851	1.53853	0.608768	2.52728	0.011495	0.202041	Stable
CTHRC1	572.356	1.0059	0.398208	2.52607	0.0115348	0.202542	Stable
FAP	617.103	1.04011	0.411913	2.52507	0.0115675	0.202699	Stable
MINDY4	112.037	0.627194	0.248417	2.52476	0.0115777	0.202699	Stable
HINT1	1438.85	-0.545822	0.216149	-2.52522	0.0115627	0.202699	Stable
REEP4	583.7	-0.578174	0.229068	-2.52403	0.0116019	0.202849	Stable
PTPN7	174.807	-0.958856	0.3801	-2.52264	0.0116477	0.203133	Stable
C1QTNF12	22.7042	0.943554	0.374034	2.52264	0.0116477	0.203133	Stable
MON1B	1386.78	-0.361114	0.143378	-2.51861	0.0117821	0.204686	Stable
KCTD10	1369.36	0.31012	0.123132	2.51859	0.0117824	0.204686	Stable
MACF1	17111.7	0.403706	0.160273	2.51886	0.0117736	0.204686	Stable
CYTIP	202.492	-0.977529	0.388499	-2.51617	0.0118638	0.2057	Stable
NXNL2	33.3987	1.31639	0.52407	2.51186	0.0120098	0.207629	Stable
GFPT2	419.246	1.13265	0.451139	2.51064	0.0120513	0.207745	Stable
LAMB2	3299.91	0.757481	0.301695	2.51075	0.0120474	0.207745	Stable
TAPBPL	495.978	-0.48025	0.191384	-2.50935	0.0120954	0.208306	Stable
ARL10	586.473	1.03444	0.412447	2.50806	0.0121396	0.208425	Stable
CFAP299	10.2353	2.0005	0.797674	2.50791	0.0121446	0.208425	Stable
RBMXL1	596.381	-0.367347	0.146482	-2.50779	0.0121488	0.208425	Stable
CTSS	1716.61	-0.747012	0.297973	-2.50698	0.0121769	0.208707	Stable
MDK	2774.85	-0.800919	0.319572	-2.50622	0.0122029	0.208953	Stable
KCTD14	34.5284	1.15943	0.462808	2.5052	0.0122381	0.209356	Stable
CAPN11	22.6012	1.22541	0.489467	2.50356	0.0122951	0.20993	Stable
LAPTM5	1666.01	-0.807754	0.322707	-2.50305	0.0123127	0.21003	Stable
DZIP1L	482.999	0.88754	0.354999	2.50012	0.0124151	0.211175	Stable
TMEM104	543.693	0.394384	0.157786	2.49948	0.0124374	0.211353	Stable
PPP1R15A	1638.52	-0.578648	0.23159	-2.49859	0.0124689	0.211483	Stable
IL2RG	143.831	-1.02745	0.411359	-2.4977	0.0125003	0.211483	Stable
HSPA12A	547.201	0.743919	0.297855	2.49759	0.012504	0.211483	Stable
IQCB1	675.499	-0.369076	0.147755	-2.49789	0.0124934	0.211483	Stable
ERBB4	186.569	1.83575	0.734849	2.49814	0.0124848	0.211483	Stable
NIBAN3	43.9761	-1.33077	0.533064	-2.49646	0.012544	0.211959	Stable
FZD8	94.5212	0.75894	0.304097	2.49572	0.0125702	0.211968	Stable
C8orf88	21.8139	1.28329	0.514255	2.49544	0.01258	0.211968	Stable
P2RY13	57.4724	-0.986437	0.395384	-2.49488	0.0125999	0.212104	Stable
WNT7A	60.8578	1.9337	0.775306	2.49411	0.0126273	0.212166	Stable
SPHK1	246.483	0.94706	0.379688	2.49431	0.0126202	0.212166	Stable
ZNF322	263.752	-0.475213	0.190596	-2.4933	0.0126561	0.212452	Stable
ELN	624.884	1.2077	0.484537	2.49248	0.0126855	0.212547	Stable
PTPN22	113.889	-0.849568	0.34085	-2.4925	0.0126847	0.212547	Stable
ITGAL	511.05	-0.977575	0.393249	-2.48589	0.0129227	0.213445	Stable
HNRNPC	6303.13	-0.268224	0.107899	-2.48588	0.0129232	0.213445	Stable
PLSCR4	272.531	0.660208	0.265303	2.48851	0.0128281	0.213445	Stable
KCNK17	10.0823	1.09605	0.440264	2.48953	0.0127913	0.213445	Stable
CTSV	272.657	1.60351	0.644268	2.48889	0.0128144	0.213445	Stable
TPM1	6302.21	0.694536	0.279315	2.48657	0.0128982	0.213445	Stable
C17orf80	494.55	0.275997	0.110963	2.48729	0.0128721	0.213445	Stable
GNAL	114.942	1.27351	0.511631	2.48912	0.0128058	0.213445	Stable
PIK3AP1	501.205	-0.78897	0.317095	-2.48812	0.0128421	0.213445	Stable
SLAMF8	342.78	-0.981046	0.394675	-2.4857	0.0129296	0.213445	Stable
ADAMTS4	364.632	0.918238	0.369265	2.48667	0.0128947	0.213445	Stable
RPL27A	9194.23	-0.679653	0.273332	-2.48654	0.012899	0.213445	Stable
GDF10	12.4723	2.05639	0.825971	2.48966	0.0127865	0.213445	Stable
TMEM269	21.5637	-0.989021	0.39785	-2.48592	0.0129218	0.213445	Stable
CCSAP	575.997	-0.5176	0.208297	-2.48491	0.0129583	0.213722	Stable
SNPH	133.728	0.936655	0.377188	2.48326	0.0130187	0.214297	Stable
RAC2	465.449	-0.96377	0.388151	-2.48298	0.013029	0.214297	Stable
COL25A1	17.4269	0.939409	0.378322	2.48309	0.0130247	0.214297	Stable
TMPRSS4	2346.9	-1.9163	0.772111	-2.48189	0.0130686	0.214555	Stable
PARL	172.107	-0.27248	0.109787	-2.4819	0.0130684	0.214555	Stable
FAM8A1	575.378	0.508891	0.205248	2.4794	0.0131605	0.215668	Stable
FUZ	220.945	0.485929	0.196146	2.47738	0.013235	0.215942	Stable
CRYAB	194.71	1.31652	0.531471	2.47712	0.0132447	0.215942	Stable
EIF4EBP1	508.014	-0.625368	0.252471	-2.47699	0.0132495	0.215942	Stable
ZNF729	11.7077	4.37433	1.76561	2.47751	0.0132301	0.215942	Stable
ARHGEF15	199.751	0.842504	0.339997	2.47797	0.0132131	0.215942	Stable
RPS18	9431.17	-0.687427	0.277402	-2.47809	0.0132086	0.215942	Stable
SLC25A4	344.17	-0.822467	0.33219	-2.4759	0.0132902	0.216016	Stable
DNAJC15	477.295	0.795448	0.321349	2.47534	0.013311	0.216159	Stable
HDAC3	708.482	-0.309828	0.125219	-2.47428	0.0133504	0.216288	Stable
MYO1H	10.2822	1.40423	0.567526	2.47429	0.0133499	0.216288	Stable
RASSF5	859.824	-0.723735	0.292518	-2.47416	0.0133551	0.216288	Stable
FAM13C	109.225	0.911785	0.368595	2.47368	0.0133729	0.216381	Stable
NHSL2	641.757	0.891275	0.360425	2.47284	0.0134043	0.216692	Stable
RECQL5	1319.55	0.438336	0.177296	2.47234	0.0134231	0.216801	Stable
CEP112	325.358	0.703363	0.284614	2.47129	0.0134627	0.216855	Stable
FJX1	110.869	0.950952	0.38475	2.47161	0.0134505	0.216855	Stable
LRRC29	73.6396	0.430462	0.174264	2.47018	0.0135047	0.216937	Stable
EME1	117.842	0.534391	0.216338	2.47016	0.0135051	0.216937	Stable
MSH5	326.862	0.597522	0.241868	2.47044	0.0134946	0.216937	Stable
ENG	1591.32	0.60533	0.245179	2.46893	0.0135517	0.217118	Stable
TAGLN	2154.76	0.943161	0.38198	2.46914	0.0135438	0.217118	Stable
FXYD5	1348.85	1.0055	0.407631	2.46669	0.0136368	0.217866	Stable
GRAMD1A	1363.74	0.74933	0.303813	2.46642	0.0136473	0.217866	Stable
PIK3CG	261.692	-0.72452	0.293696	-2.4669	0.0136288	0.217866	Stable
GBP1	1607.92	-0.840949	0.341135	-2.46515	0.0136956	0.217866	Stable
MFSD3	221.808	0.526435	0.213527	2.46542	0.0136852	0.217866	Stable
KANK2	1437.55	0.517284	0.209763	2.46605	0.0136613	0.217866	Stable
AP001453.4	47.4084	0.560145	0.227021	2.46737	0.0136109	0.217866	Stable
DYNC2H1	974.311	0.63997	0.259776	2.46355	0.013757	0.218397	Stable
AJAP1	30.4792	1.23226	0.500243	2.46332	0.0137655	0.218397	Stable
NFAM1	191.901	-0.783225	0.317905	-2.46371	0.0137507	0.218397	Stable
FAR2	488.049	-1.22768	0.498594	-2.46229	0.0138052	0.218683	Stable
DPP10	26.2602	2.96663	1.20486	2.46222	0.0138079	0.218683	Stable
CCDC115	432.995	-0.410383	0.16685	-2.45959	0.0139094	0.219907	Stable
CXCR3	35.0703	-1.41135	0.573818	-2.45958	0.0139098	0.219907	Stable
RASGRF1	250.448	1.45059	0.590669	2.45583	0.0140558	0.220527	Stable
NAV3	229.804	0.918075	0.373836	2.45582	0.0140562	0.220527	Stable
SLA2	57.0395	-0.968346	0.393942	-2.45809	0.0139677	0.220527	Stable
BAG1	1606.41	-0.638765	0.259984	-2.45694	0.0140125	0.220527	Stable
COL3A1	58092.2	1.12291	0.45726	2.45573	0.0140597	0.220527	Stable
SYT12	228.082	1.43868	0.585636	2.45661	0.0140253	0.220527	Stable
PPP1R3G	148.788	-1.20215	0.489161	-2.45757	0.0139879	0.220527	Stable
NFASC	520.56	1.14539	0.466822	2.45359	0.0141438	0.221072	Stable
DEPP1	862.593	0.781173	0.318289	2.45428	0.0141166	0.221072	Stable
TPM2	2330.56	0.910027	0.370803	2.4542	0.0141197	0.221072	Stable
ERCC6	1457.35	0.46899	0.19113	2.45377	0.0141367	0.221072	Stable
CC2D2A	405.024	0.562767	0.229616	2.4509	0.0142498	0.222148	Stable
TSPAN8	48.7369	1.65857	0.676645	2.45117	0.0142392	0.222148	Stable
ZNF683	32.1334	-1.43262	0.58444	-2.45127	0.0142352	0.222148	Stable
C1QTNF7	26.6371	1.18157	0.482439	2.44915	0.0143194	0.222266	Stable
CALML5	118.935	-3.05521	1.2469	-2.45024	0.014276	0.222266	Stable
BRK1	1609.22	-0.340025	0.138824	-2.44933	0.0143123	0.222266	Stable
LY6K	285.493	1.27537	0.520965	2.44809	0.0143614	0.222534	Stable
LRRN2	29.9799	1.12462	0.459352	2.44827	0.0143542	0.222534	Stable
ADAMTS15	97.3073	1.34049	0.547752	2.44726	0.0143946	0.222677	Stable
PLGLB1	22.1751	-0.607556	0.248325	-2.44662	0.0144204	0.222677	Stable
XKR9	77.6742	0.926532	0.37869	2.44668	0.0144179	0.222677	Stable
LAMC2	2065.73	1.28457	0.525117	2.44626	0.0144347	0.222708	Stable
ABT1	467.616	-0.454459	0.185966	-2.44378	0.0145342	0.223857	Stable
MYO15A	50.9987	0.599337	0.245357	2.44271	0.0145773	0.224327	Stable
BRF2	231.993	-0.458858	0.18812	-2.43918	0.0147206	0.22518	Stable
PCDHB15	109.203	-0.896187	0.367374	-2.43944	0.0147099	0.22518	Stable
MRS2	738.712	-0.351266	0.143958	-2.44007	0.0146846	0.22518	Stable
TRAT1	19.929	-1.33263	0.546041	-2.44052	0.0146659	0.22518	Stable
KATNAL2	122.315	0.901435	0.369564	2.43919	0.0147204	0.22518	Stable
ARHGAP30	947.476	-0.699095	0.286409	-2.44089	0.014651	0.22518	Stable
FER1L5	14.0153	0.870251	0.356696	2.43976	0.0146971	0.22518	Stable
FBF1	181.105	0.505621	0.207451	2.43731	0.0147972	0.225773	Stable
DDX10	873.699	0.412402	0.16925	2.43665	0.014824	0.225991	Stable
FAM50A	1125.26	0.463576	0.190314	2.43584	0.0148571	0.226302	Stable
SLU7	851.629	-0.331096	0.135992	-2.43468	0.014905	0.22684	Stable
HNRNPK	8037.14	-0.281188	0.115555	-2.43338	0.0149587	0.227463	Stable
SPON1	603.35	1.46331	0.601486	2.43282	0.0149816	0.227618	Stable
CHRDL2	31.6327	1.52429	0.62683	2.43175	0.015026	0.227714	Stable
PDGFA	593.68	0.73054	0.300344	2.43234	0.0150016	0.227714	Stable
TNS2	1067.04	0.506806	0.208541	2.43025	0.0150885	0.22821	Stable
BLK	50.1434	-1.74101	0.716451	-2.43005	0.0150969	0.22821	Stable
TOX4	1541.06	-0.28696	0.118165	-2.42847	0.0151628	0.228352	Stable
SLCO5A1	43.0213	-1.17271	0.482761	-2.42919	0.0151328	0.228352	Stable
CLPB	1062.42	0.348445	0.14346	2.42887	0.0151461	0.228352	Stable
ADRB2	168.753	-1.2046	0.496119	-2.42803	0.0151809	0.228352	Stable
PRIMA1	37.2949	1.86212	0.766631	2.42897	0.0151417	0.228352	Stable
IDO2	15.5856	-1.67841	0.691276	-2.42799	0.0151827	0.228352	Stable
TNFRSF12A	626.574	0.690055	0.284269	2.42747	0.0152044	0.228486	Stable
PPP3CC	375.589	-0.369248	0.152207	-2.42595	0.0152682	0.229254	Stable
FGL2	393.454	-0.875736	0.361187	-2.4246	0.0153251	0.229915	Stable
PTPRC	1263.93	-0.892364	0.368284	-2.42304	0.0153914	0.23043	Stable
CFAP251	221.54	0.831184	0.343056	2.42288	0.015398	0.23043	Stable
FNDC1	1644.72	1.30688	0.539387	2.4229	0.015397	0.23043	Stable
NRG1	110.174	1.58548	0.654724	2.4216	0.0154523	0.231049	Stable
STX1B	52.6105	0.969701	0.400518	2.42112	0.0154729	0.231165	Stable
LCN2	1251.91	1.87117	0.773135	2.42024	0.0155102	0.231336	Stable
KRT14	961.789	2.18617	0.903203	2.42046	0.0155009	0.231336	Stable
BRCC3	567.112	0.485733	0.20075	2.4196	0.0155378	0.231556	Stable
CD274	222.254	-1.22455	0.506273	-2.41874	0.0155742	0.231906	Stable
SLC6A2	51.7183	2.02687	0.838094	2.41842	0.0155879	0.231917	Stable
CCR10	13.6762	0.747963	0.309347	2.41788	0.0156114	0.232074	Stable
WT1	41.4804	1.81833	0.752328	2.41693	0.0156519	0.232483	Stable
TCF21	31.1375	1.61958	0.670446	2.41568	0.015706	0.232901	Stable
SAMD8	901.894	-0.396099	0.16397	-2.41568	0.015706	0.232901	Stable
ROR2	244.654	0.972372	0.402602	2.41522	0.0157257	0.233001	Stable
RPTOR	1663.42	0.208716	0.0864678	2.4138	0.0157871	0.233373	Stable
AGPAT1	990.963	0.412802	0.17103	2.41362	0.0157947	0.233373	Stable
FADS3	286.803	0.720841	0.298678	2.41344	0.0158029	0.233373	Stable
AQP1	545.495	0.723907	0.299903	2.4138	0.015787	0.233373	Stable
ITGB5	1649.8	0.703357	0.291556	2.41243	0.0158467	0.233615	Stable
CKMT2	25.3972	1.51508	0.628101	2.41216	0.0158584	0.233615	Stable
PTS	332.73	0.38946	0.161451	2.41224	0.0158547	0.233615	Stable
ATP6V1G2	13.7585	0.763237	0.316778	2.40938	0.0159798	0.235017	Stable
NOCT	257.493	0.845073	0.350809	2.40893	0.0159995	0.235114	Stable
APOLD1	229.176	0.41472	0.172266	2.40744	0.0160649	0.235881	Stable
TBX21	28.5619	-1.19597	0.496944	-2.40665	0.0160995	0.236002	Stable
HRH1	346.689	0.704824	0.292838	2.40687	0.0160898	0.236002	Stable
LRRC32	622.873	0.827281	0.343875	2.40576	0.0161389	0.236387	Stable
ADAM32	139.501	1.01067	0.420196	2.40523	0.0161624	0.236538	Stable
NUMBL	907.863	0.598318	0.24888	2.40404	0.016215	0.237072	Stable
MYO10	2301.01	0.824398	0.342955	2.40381	0.0162253	0.237072	Stable
EPB41L2	1711.63	0.603676	0.251205	2.40312	0.0162559	0.237326	Stable
CHPF	995.097	0.628517	0.261663	2.40201	0.0163052	0.237852	Stable
ACTG2	151.201	1.418	0.590493	2.40138	0.0163332	0.238066	Stable
AL606500.1.1	16.8108	-1.85373	0.772235	-2.40048	0.0163738	0.238464	Stable
KHDRBS3	271.311	-1.32316	0.551907	-2.39744	0.0165103	0.240062	Stable
FES	274.03	0.600813	0.250586	2.39764	0.0165013	0.240062	Stable
RAPGEF5	825.832	0.61635	0.257266	2.39577	0.0165856	0.240779	Stable
GPR1	22.9681	-1.32748	0.554169	-2.39545	0.0165999	0.240779	Stable
ODAPH	10.1747	1.50484	0.628858	2.39298	0.0167121	0.24221	Stable
DAB1	179.892	1.6839	0.703895	2.39226	0.016745	0.242491	Stable
DDX18	1535.9	-0.268318	0.112235	-2.39068	0.0168172	0.242611	Stable
TAMALIN	108.914	0.57226	0.239276	2.39164	0.0167735	0.242611	Stable
LSM1	365.983	-0.502701	0.210282	-2.3906	0.0168209	0.242611	Stable
SH3BGR	13.3169	0.972318	0.406605	2.39131	0.0167884	0.242611	Stable
AC040162.1.1	102.653	-0.521639	0.218203	-2.39061	0.0168203	0.242611	Stable
ATP5F1C	1940.45	-0.610999	0.255716	-2.38937	0.0168775	0.242761	Stable
EGFL7	437.779	0.656021	0.274572	2.38925	0.0168826	0.242761	Stable
BIRC7	19.9917	1.52215	0.637277	2.38852	0.0169163	0.242834	Stable
C3orf80	23.3333	1.04019	0.435502	2.38849	0.0169177	0.242834	Stable
NINL	698.417	0.974915	0.408305	2.38771	0.0169535	0.243154	Stable
KDM4C	1495.86	-0.376022	0.157538	-2.38687	0.0169927	0.243173	Stable
MARCHF1	321.881	-0.656782	0.275121	-2.38725	0.016975	0.243173	Stable
ATP6AP1L	201.644	0.486591	0.203867	2.3868	0.0169955	0.243173	Stable
FSTL1	4832.7	0.764667	0.320479	2.38601	0.0170321	0.243502	Stable
CRISP3	87.6412	2.42321	1.01687	2.38301	0.0171716	0.24394	Stable
SELENOK	339.289	-0.404913	0.169836	-2.38415	0.0171187	0.24394	Stable
GRK4	128.995	0.454873	0.19083	2.38366	0.0171416	0.24394	Stable
MEMO1	259.038	0.344832	0.144619	2.38442	0.0171062	0.24394	Stable
RAB40A	30.2286	0.664315	0.278559	2.38483	0.0170871	0.24394	Stable
F2R	618.939	0.734922	0.308365	2.38328	0.0171589	0.24394	Stable
FHIT	213.916	0.632268	0.265176	2.38433	0.0171102	0.24394	Stable
LY6G6C	45.9682	1.86556	0.782753	2.38334	0.0171565	0.24394	Stable
TSR2	844.66	-0.411054	0.172568	-2.38198	0.0172196	0.244428	Stable
UBTD1	122.006	0.597638	0.251007	2.38096	0.0172676	0.244916	Stable
BCL10	648.879	-0.457653	0.192325	-2.37959	0.017332	0.245539	Stable
KIFC2	1437.54	0.696835	0.292868	2.37935	0.0173432	0.245539	Stable
ZFP92	49.6277	0.677544	0.284784	2.37915	0.0173526	0.245539	Stable
POLR2K	668.647	-0.578332	0.243137	-2.37862	0.0173775	0.245697	Stable
DISP2	72.0483	-1.2023	0.505827	-2.3769	0.0174586	0.246456	Stable
TGFB2	217.511	1.08348	0.456076	2.37566	0.0175174	0.24709	Stable
TMEM175	424.266	0.518294	0.218218	2.37512	0.0175433	0.247261	Stable
NDUFA10	1709.06	-0.294494	0.124012	-2.37472	0.0175624	0.247335	Stable
CNR2	18.6378	-1.72621	0.727136	-2.37398	0.0175975	0.247636	Stable
AKT3	1348.67	0.932936	0.393186	2.37276	0.0176555	0.248258	Stable
ARSD	1300.34	0.708778	0.298912	2.3712	0.0177305	0.248271	Stable
HEPH	229.522	0.905632	0.381933	2.37118	0.0177313	0.248271	Stable
ESAM	315.987	0.71742	0.302557	2.37119	0.0177309	0.248271	Stable
NUP205	2012.32	-0.31436	0.132585	-2.37101	0.0177396	0.248271	Stable
GPR135	191.557	0.683436	0.288201	2.37139	0.0177214	0.248271	Stable
STK32B	37.5822	0.974483	0.411277	2.36941	0.0178166	0.248766	Stable
INPP5J	140.222	1.15579	0.487707	2.36984	0.0177959	0.248766	Stable
EVL	1829.3	-0.500816	0.211347	-2.36964	0.0178055	0.248766	Stable
HRAS	394.656	-0.46006	0.194193	-2.36909	0.017832	0.248788	Stable
TRPV4	347.559	-1.0651	0.449688	-2.36854	0.0178585	0.248964	Stable
ALG8	630.641	0.451861	0.190826	2.36792	0.0178884	0.249187	Stable
NPR3	207.643	1.3281	0.561369	2.36582	0.0179903	0.249607	Stable
PRPSAP2	425.978	-0.422729	0.178718	-2.36534	0.0180137	0.249607	Stable
CREB5	219.347	0.826758	0.349538	2.36529	0.018016	0.249607	Stable
MARVELD1	726.022	0.704681	0.297786	2.3664	0.0179619	0.249607	Stable
USP32	1622.3	0.292614	0.123644	2.36658	0.0179534	0.249607	Stable
GALK1	166.159	0.419546	0.177429	2.36458	0.0180505	0.24982	Stable
PHAX	605.708	-0.306023	0.129445	-2.36412	0.0180732	0.24982	Stable
CCBE1	92.9174	1.31936	0.558032	2.36431	0.0180636	0.24982	Stable
STK33	54.3712	1.23925	0.524433	2.36304	0.0181258	0.250355	Stable
SCG2	75.0396	1.45816	0.617433	2.36165	0.0181936	0.251097	Stable
LZTS1	258.414	0.760331	0.322986	2.35407	0.0185693	0.253974	Stable
NOS1	20.0783	1.68703	0.71612	2.35579	0.0184836	0.253974	Stable
MADCAM1	19.4558	0.598928	0.254104	2.35702	0.0184224	0.253974	Stable
BNIP3L	1466.36	-0.5904	0.250807	-2.354	0.0185725	0.253974	Stable
TLE6	137.034	1.37274	0.583004	2.3546	0.0185425	0.253974	Stable
STX2	304.9	0.700937	0.29786	2.35324	0.0186104	0.253974	Stable
TWIST1	99.489	1.18866	0.50519	2.3529	0.0186276	0.253974	Stable
HUNK	209.892	1.29527	0.550502	2.35288	0.0186285	0.253974	Stable
RPL9	4887.08	-0.587779	0.249873	-2.35231	0.0186571	0.253974	Stable
OR56A1	24.4172	1.91147	0.811941	2.3542	0.0185626	0.253974	Stable
GPR132	94.7566	-0.748968	0.318283	-2.35315	0.0186153	0.253974	Stable
TPCN1	2231.16	0.499358	0.212255	2.35263	0.018641	0.253974	Stable
HLA-DRA	4796.78	-0.940773	0.399729	-2.35353	0.0185963	0.253974	Stable
VWA7	75.3208	0.853475	0.36244	2.3548	0.0185326	0.253974	Stable
HP	1824.09	2.78718	1.18483	2.35239	0.0186534	0.253974	Stable
FGR	210.869	-0.749625	0.318734	-2.35189	0.0186785	0.254073	Stable
CHCHD7	497.963	-0.5024	0.213652	-2.35149	0.0186985	0.254152	Stable
USHBP1	56.9531	0.699502	0.297662	2.34998	0.0187742	0.254795	Stable
FAM124B	20.603	0.790111	0.336287	2.34951	0.0187981	0.254926	Stable
LAMP2	2077.89	0.477146	0.203193	2.34824	0.0188624	0.255078	Stable
EYA2	705.287	-1.29868	0.553213	-2.34752	0.0188988	0.255078	Stable
TFEC	204.575	-0.836088	0.356262	-2.34684	0.0189335	0.255078	Stable
PCOLCE	792.521	0.873558	0.372169	2.34721	0.0189147	0.255078	Stable
KLK14	13.455	1.00006	0.426139	2.34678	0.0189362	0.255078	Stable
GLB1L	109.075	0.328936	0.140068	2.3484	0.0188542	0.255078	Stable
DNAH12	19.8993	0.826072	0.351946	2.34716	0.0189173	0.255078	Stable
MMP23B	15.6212	0.924572	0.393894	2.34726	0.0189119	0.255078	Stable
GLS	1822.2	0.430409	0.18344	2.34632	0.0189598	0.255178	Stable
NGF	21.2135	1.63326	0.696173	2.34606	0.0189732	0.255178	Stable
CCR2	85.932	-1.08881	0.464605	-2.34352	0.0191029	0.256537	Stable
CCNK	1593.02	-0.281702	0.120293	-2.3418	0.0191911	0.257528	Stable
RUNX1T1	364.15	0.832093	0.355375	2.34145	0.0192091	0.257577	Stable
FOXC2	46.6974	1.19908	0.512363	2.3403	0.0192683	0.258178	Stable
TRPA1	20.8288	1.66587	0.712134	2.33926	0.0193218	0.258508	Stable
GEM	244.105	0.86608	0.370498	2.33761	0.0194074	0.259074	Stable
SMPD1	307.497	0.506375	0.216607	2.33776	0.0193997	0.259074	Stable
PADI2	395.953	1.37633	0.588997	2.33673	0.0194534	0.259495	Stable
PDCD6	1088.85	-0.549589	0.235423	-2.33447	0.0195711	0.260822	Stable
EIF3C	107.529	-0.538093	0.230597	-2.33348	0.0196231	0.261175	Stable
PGM2L1	569.066	0.72264	0.309725	2.33317	0.0196392	0.261196	Stable
VCAN	10438.3	0.992008	0.425371	2.3321	0.0196953	0.261553	Stable
RHOJ	205.365	0.740101	0.317334	2.33225	0.0196878	0.261553	Stable
SLC22A10	21.0366	3.81235	1.63509	2.33158	0.0197227	0.261723	Stable
RXRA	4741.76	-0.610379	0.262023	-2.32949	0.0198333	0.262774	Stable
KRT16	1268.97	-1.77574	0.762198	-2.32976	0.0198187	0.262774	Stable
MROH6	485.988	0.949905	0.407816	2.32925	0.0198458	0.262774	Stable
KIAA1755	238.47	0.914966	0.392919	2.32864	0.0198784	0.263011	Stable
NR1H3	531.649	-0.620158	0.266589	-2.32627	0.020004	0.263511	Stable
ITK	150.633	-1.01949	0.438274	-2.32616	0.0200102	0.263511	Stable
MARCHF3	134.395	-0.850221	0.365472	-2.32637	0.0199991	0.263511	Stable
PPP2R2A	1460.51	-0.507703	0.218142	-2.3274	0.019944	0.263511	Stable
PPP1R16B	276.945	-0.846401	0.364056	-2.32492	0.0200761	0.264068	Stable
CSF2RB	369.552	-0.884269	0.380616	-2.32326	0.0201654	0.264273	Stable
C1orf162	147.948	-0.557093	0.239703	-2.3241	0.0201202	0.264273	Stable
LURAP1L	193.192	-0.847485	0.364715	-2.32369	0.020142	0.264273	Stable
ASIC3	40.984	0.681632	0.293381	2.32337	0.0201593	0.264273	Stable
TRPS1	1137.47	0.927103	0.39939	2.3213	0.0202709	0.264303	Stable
CHIT1	84.4316	-1.37605	0.592782	-2.32134	0.0202686	0.264303	Stable
APP	10522.7	0.604429	0.26032	2.32187	0.02024	0.264303	Stable
PRRC1	1683.78	-0.324155	0.13961	-2.32187	0.0202402	0.264303	Stable
COL18A1	3888.53	0.766707	0.330083	2.32277	0.0201915	0.264303	Stable
RNLS	62.2203	0.604011	0.260188	2.32144	0.0202629	0.264303	Stable
MCOLN3	132.61	1.35919	0.585673	2.32073	0.0203014	0.264316	Stable
IFT172	1054.98	0.403674	0.173934	2.32084	0.0202953	0.264316	Stable
ACHE	154.056	1.34389	0.579254	2.32003	0.0203392	0.264424	Stable
GIMAP2	99.2555	-0.630088	0.271792	-2.31827	0.0204346	0.265279	Stable
COX7A2	719.831	-0.5009	0.216064	-2.31829	0.0204335	0.265279	Stable
C11orf24	728.289	0.522898	0.225599	2.31782	0.0204589	0.265403	Stable
CD226	112.546	-0.678598	0.292825	-2.31742	0.0204809	0.265496	Stable
NAPSA	38.8809	0.978951	0.42288	2.31496	0.0206151	0.266807	Stable
TMEM132E	20.095	1.15707	0.499868	2.31475	0.0206266	0.266807	Stable
RASL10B	45.5672	1.13039	0.488296	2.31497	0.0206148	0.266807	Stable
SCIMP	121.251	-0.837391	0.36182	-2.31439	0.0206466	0.266852	Stable
TVP23A	24.0069	-1.04931	0.45346	-2.31402	0.0206668	0.266852	Stable
SMIM11A	52.7583	0.590396	0.255155	2.31387	0.0206748	0.266852	Stable
PFDN5	1487.43	-0.339679	0.146833	-2.31336	0.0207027	0.26702	Stable
ASTE1	183.278	-0.253089	0.109436	-2.31267	0.0207406	0.267161	Stable
RHBDL3	16.7197	1.19353	0.516154	2.31235	0.0207583	0.267161	Stable
CERCAM	1190.66	0.617746	0.267128	2.31255	0.0207476	0.267161	Stable
LARP6	154.301	0.868608	0.375815	2.31127	0.0208181	0.267738	Stable
ZCWPW1	151.202	0.503155	0.217785	2.31033	0.02087	0.268213	Stable
CNTFR	35.9768	1.6942	0.733508	2.30972	0.0209035	0.26826	Stable
CD27	71.345	-1.22961	0.532332	-2.30985	0.0208964	0.26826	Stable
RPS6	16872.2	-0.699592	0.302942	-2.30932	0.0209256	0.268351	Stable
GPR4	137.738	0.636716	0.27588	2.30795	0.0210022	0.26914	Stable
P2RX6	17.7495	1.2291	0.533279	2.30481	0.0211775	0.269255	Stable
HCFC1R1	384.453	0.545461	0.236573	2.30568	0.0211287	0.269255	Stable
SYDE1	350.715	0.637307	0.276391	2.30582	0.0211209	0.269255	Stable
KLHL29	411.778	1.00688	0.437042	2.30385	0.0212309	0.269255	Stable
DNAJB1	2299.73	-0.410484	0.178103	-2.30476	0.0211802	0.269255	Stable
NXT1	221.437	-0.412344	0.17895	-2.30424	0.021209	0.269255	Stable
ATP6V1B2	1301.56	-0.359801	0.156206	-2.30338	0.0212576	0.269255	Stable
JAML	254.689	-0.846048	0.367068	-2.30488	0.0211731	0.269255	Stable
PRKCD	1348.15	-0.503451	0.21861	-2.30297	0.0212808	0.269255	Stable
ZNF449	250.88	0.377324	0.163827	2.30319	0.0212681	0.269255	Stable
SSNA1	310.927	-0.278207	0.1206	-2.30685	0.021063	0.269255	Stable
DUSP28	125.432	-0.367206	0.159309	-2.30499	0.021167	0.269255	Stable
ASPRV1	26.9452	0.958268	0.416036	2.30333	0.0212604	0.269255	Stable
TRMO	208.048	-0.322038	0.139886	-2.30214	0.0213272	0.269412	Stable
FAM81A	76.6348	0.798308	0.346799	2.30193	0.021339	0.269412	Stable
IPCEF1	66.0823	-0.884025	0.384129	-2.30138	0.0213704	0.269429	Stable
ITPRID2	2425.65	0.694438	0.301737	2.30147	0.0213651	0.269429	Stable
MPIG6B	11.3218	1.39501	0.606645	2.29955	0.0214738	0.270251	Stable
SPIRE1	708.57	0.724409	0.31522	2.29811	0.0215557	0.270815	Stable
C16orf74	357.397	-0.930733	0.405085	-2.29762	0.0215832	0.27097	Stable
STMN3	161.399	0.775461	0.337564	2.29723	0.0216059	0.271064	Stable
YY1	2390.84	-0.286967	0.12495	-2.29665	0.0216385	0.271283	Stable
MFSD11	577.441	0.285288	0.124236	2.29635	0.021656	0.271313	Stable
PDE8B	18.5206	1.27158	0.553846	2.29591	0.0216808	0.271434	Stable
DBR1	350.185	-0.213282	0.0929249	-2.29521	0.0217213	0.271751	Stable
EDF1	1811.37	-0.317527	0.138409	-2.29412	0.0217833	0.272337	Stable
CASP1	296.269	-0.736031	0.32097	-2.29315	0.0218396	0.272577	Stable
CDH11	2021.61	0.974026	0.424686	2.29352	0.021818	0.272577	Stable
ZNF334	210.08	1.16461	0.507899	2.293	0.0218481	0.272577	Stable
CYTH3	919.35	0.616095	0.26878	2.29219	0.0218946	0.272605	Stable
COL16A1	2612.16	0.917344	0.400176	2.29235	0.0218855	0.272605	Stable
ARSJ	142.158	1.06216	0.463544	2.29138	0.0219412	0.272605	Stable
ALPK2	372.901	1.26671	0.552806	2.29143	0.0219388	0.272605	Stable
MTCP1	55.56	-0.670313	0.292537	-2.29138	0.0219416	0.272605	Stable
SAPCD1	26.5893	0.807552	0.352409	2.29152	0.0219334	0.272605	Stable
CRMP1	48.782	1.02128	0.44615	2.28909	0.0220744	0.272753	Stable
MFSD10	671.521	0.476654	0.208211	2.28929	0.0220628	0.272753	Stable
ZSCAN20	286.724	0.298489	0.130502	2.28724	0.0221817	0.272753	Stable
MTX2	500.965	-0.341564	0.149294	-2.28786	0.0221456	0.272753	Stable
TXNL4B	279.099	-0.334685	0.146318	-2.28738	0.0221736	0.272753	Stable
GABRB2	25.3322	1.60682	0.701729	2.2898	0.022033	0.272753	Stable
DOK2	97.4208	-0.75393	0.329403	-2.28878	0.0220924	0.272753	Stable
SMAD3	3869.81	-0.742257	0.324131	-2.28999	0.022022	0.272753	Stable
TADA3	1387.44	-0.51712	0.226031	-2.28783	0.0221474	0.272753	Stable
FOXS1	49.4413	1.00788	0.440233	2.28943	0.0220545	0.272753	Stable
CALHM6	13.5225	-1.10651	0.483463	-2.28871	0.0220959	0.272753	Stable
HLA-E	6861.69	-0.449574	0.196499	-2.28792	0.0221423	0.272753	Stable
C17orf67	144.571	0.465	0.20328	2.28749	0.0221673	0.272753	Stable
S100B	13.4726	-1.18136	0.516903	-2.28546	0.0222859	0.273606	Stable
ADCY9	720.44	0.679169	0.297261	2.28476	0.022327	0.273606	Stable
CDCA7L	284.185	1.0583	0.4632	2.28475	0.0223274	0.273606	Stable
SOX18	110.595	0.756883	0.331204	2.28525	0.0222984	0.273606	Stable
PBX3	524.706	0.497815	0.217972	2.28385	0.0223803	0.274067	Stable
LMCD1	784.565	0.763234	0.334301	2.28308	0.0224259	0.274074	Stable
GIPC3	64.0182	0.662354	0.290117	2.28306	0.0224268	0.274074	Stable
AIF1	249.428	-0.818766	0.358581	-2.28335	0.0224096	0.274074	Stable
OLFML3	355.853	1.03825	0.455063	2.28155	0.0225156	0.274383	Stable
WDR35	572.996	0.372182	0.163116	2.2817	0.022507	0.274383	Stable
MTERF4	682.217	-0.305453	0.133871	-2.28169	0.0225078	0.274383	Stable
TTC39B	697.12	-0.541854	0.237455	-2.28193	0.0224937	0.274383	Stable
TMEM26	50.465	0.70159	0.307544	2.28127	0.0225326	0.274383	Stable
OXLD1	251.114	0.296262	0.129878	2.28108	0.0225439	0.274383	Stable
CLNK	32.0129	-0.998226	0.437683	-2.28071	0.0225658	0.274464	Stable
PLAT	1307.24	1.04847	0.459817	2.28018	0.0225969	0.274656	Stable
GPR15	15.3751	-1.69091	0.742059	-2.27868	0.0226863	0.275555	Stable
NALCN	204.073	1.36109	0.597652	2.27739	0.0227628	0.275737	Stable
SETD7	2037.93	0.356949	0.15673	2.27748	0.0227574	0.275737	Stable
CSTB	4174.14	-0.770626	0.338358	-2.27755	0.0227536	0.275737	Stable
SPRR2D	13.0741	2.98036	1.30834	2.27798	0.0227277	0.275737	Stable
BIN2	260.754	-0.754074	0.331374	-2.2756	0.02287	0.276103	Stable
NCKAP1L	845.755	-0.739993	0.32517	-2.27571	0.0228633	0.276103	Stable
NLRP7	30.1397	1.75776	0.772284	2.27605	0.0228429	0.276103	Stable
AKR1B10	548.759	-2.35481	1.03512	-2.27491	0.0229111	0.276413	Stable
ZBTB39	512.078	-0.336177	0.147794	-2.27463	0.0229281	0.276432	Stable
TRABD	680.617	-0.341875	0.150328	-2.27419	0.0229545	0.276454	Stable
CANT1	1499.65	0.377815	0.166139	2.27409	0.0229607	0.276454	Stable
CYP4X1	158.226	-1.14817	0.50497	-2.27375	0.0229811	0.276514	Stable
LSM3	738.183	-0.35859	0.157734	-2.27339	0.0230028	0.276589	Stable
AC093323.1	418.441	-0.685312	0.301503	-2.27299	0.023027	0.276695	Stable
ERP44	989.462	-0.282317	0.124332	-2.27066	0.0231677	0.276705	Stable
TOM1	872.397	0.443821	0.195412	2.27121	0.0231344	0.276705	Stable
SERPINE1	3266.53	1.09138	0.480668	2.27056	0.0231738	0.276705	Stable
NCAM2	43.4268	1.1443	0.503803	2.27133	0.0231268	0.276705	Stable
CCDC184	15.1848	1.03485	0.455438	2.2722	0.0230742	0.276705	Stable
DTX3	444.456	0.638775	0.281347	2.27042	0.0231822	0.276705	Stable
ZSCAN31	396.812	-0.9546	0.420352	-2.27095	0.0231497	0.276705	Stable
LEP	16.9537	1.65585	0.73056	2.26655	0.0234175	0.278374	Stable
RABIF	312.642	-0.324967	0.143389	-2.26634	0.0234308	0.278374	Stable
PPM1N	84.5588	1.0224	0.451108	2.26642	0.0234256	0.278374	Stable
DNAH11	248.784	1.71933	0.75959	2.2635	0.0236051	0.278466	Stable
ALDH3A1	156.136	-1.97303	0.870968	-2.26533	0.0234924	0.278466	Stable
HS6ST1	1222.03	-0.565753	0.249763	-2.26516	0.023503	0.278466	Stable
FGF2	43.3899	0.762077	0.336692	2.26343	0.0236093	0.278466	Stable
CBS	87.2285	1.23593	0.545588	2.26532	0.0234929	0.278466	Stable
SLAMF6	99.2282	-1.04683	0.462312	-2.26435	0.0235527	0.278466	Stable
ARID2	2264.72	-0.304185	0.134384	-2.26355	0.0236016	0.278466	Stable
ZNF836	402.187	-0.430137	0.190019	-2.26366	0.0235953	0.278466	Stable
C3orf36	16.302	1.0756	0.474853	2.26512	0.0235051	0.278466	Stable
PIGV	334.291	0.340065	0.150318	2.26231	0.0236785	0.278804	Stable
TIE1	272.852	0.697614	0.308397	2.26206	0.0236935	0.278804	Stable
CD3EAP	438.627	0.526589	0.232854	2.26145	0.0237313	0.278804	Stable
CXCR5	39.8366	-1.17787	0.520826	-2.26154	0.0237255	0.278804	Stable
NRBP2	1212.91	0.583178	0.257824	2.26192	0.0237022	0.278804	Stable
GOLGA8H	11.6681	0.853568	0.377271	2.26248	0.0236676	0.278804	Stable
VASH1	857.587	0.50891	0.225183	2.25999	0.0238221	0.279322	Stable
FBXW2	2118.12	-0.307878	0.136219	-2.26018	0.0238104	0.279322	Stable
BOC	279.117	1.01085	0.44719	2.26044	0.0237938	0.279322	Stable
HIGD1B	12.1927	1.17439	0.519711	2.2597	0.0238398	0.279347	Stable
ENOX1	89.8776	0.850378	0.376486	2.25872	0.0239006	0.279875	Stable
CAMK2A	33.6203	1.2612	0.559088	2.25582	0.0240821	0.281449	Stable
LGALS2	14.0112	-1.51246	0.670329	-2.2563	0.024052	0.281449	Stable
LMOD1	327.666	1.00113	0.443758	2.25602	0.0240693	0.281449	Stable
CNIH3	95.7576	0.65829	0.292065	2.25391	0.0242016	0.282662	Stable
NFKBIA	1653.62	-0.406542	0.180479	-2.25257	0.0242865	0.282667	Stable
CDH6	261.208	0.86267	0.382943	2.25274	0.0242758	0.282667	Stable
SORBS3	850.363	0.526905	0.23389	2.25279	0.0242724	0.282667	Stable
SARAF	2154.14	-0.416232	0.184711	-2.25342	0.0242328	0.282667	Stable
SPATA9	11.7943	0.758852	0.336758	2.2534	0.0242338	0.282667	Stable
CCR4	37.4044	-0.953481	0.423317	-2.25241	0.0242967	0.282667	Stable
RECK	202.348	0.650524	0.288908	2.25166	0.0243435	0.283029	Stable
EMILIN1	897.675	0.823722	0.366138	2.24976	0.0244643	0.284249	Stable
TNPO3	2044.62	-0.270714	0.12048	-2.24697	0.024642	0.284376	Stable
LTBP2	3041.97	0.879429	0.391482	2.24641	0.0246777	0.284376	Stable
ADGRB2	214.545	0.904024	0.40231	2.24708	0.0246346	0.284376	Stable
RPL21	3742.59	-0.534137	0.237686	-2.24724	0.0246247	0.284376	Stable
CLN6	560.902	0.329	0.146508	2.24561	0.0247291	0.284376	Stable
CNN1	122.408	0.956904	0.425679	2.24795	0.0245796	0.284376	Stable
RNASEL	487.538	-0.400278	0.17823	-2.24585	0.0247139	0.284376	Stable
CIR1	574.585	-0.295407	0.131479	-2.2468	0.0246526	0.284376	Stable
GLCE	433.534	0.513241	0.228254	2.24855	0.0245409	0.284376	Stable
RTN1	72.0272	-0.835457	0.371636	-2.24805	0.0245727	0.284376	Stable
RPL32	10121.4	-0.517781	0.230514	-2.2462	0.024691	0.284376	Stable
CLIC4	1747.46	0.683709	0.303966	2.2493	0.0244937	0.284376	Stable
NET1	4142.69	-0.774443	0.344705	-2.24669	0.02466	0.284376	Stable
NOG	33.9116	1.84834	0.822957	2.24597	0.0247059	0.284376	Stable
FAM47E	71.0078	0.818351	0.364073	2.24777	0.0245911	0.284376	Stable
SOD3	294.949	0.936945	0.417412	2.24465	0.0247903	0.284898	Stable
PDK1	1844.97	-0.608232	0.27102	-2.24423	0.0248174	0.285026	Stable
TNFSF8	46.9341	-0.732323	0.32669	-2.24164	0.0249844	0.285661	Stable
SNX15	55.8023	0.349418	0.155775	2.2431	0.0248906	0.285661	Stable
KIF17	21.5273	0.828928	0.369737	2.24194	0.0249655	0.285661	Stable
EVI2A	67.3224	-0.841443	0.375409	-2.2414	0.0250001	0.285661	Stable
L3MBTL1	627.123	0.534297	0.238322	2.24191	0.024967	0.285661	Stable
GPR141	60.3372	-1.05573	0.470881	-2.24203	0.0249593	0.285661	Stable
APOD	1152.18	1.79911	0.802184	2.24277	0.0249119	0.285661	Stable
ADH4	357.546	2.9011	1.29409	2.24181	0.0249734	0.285661	Stable
LCK	112.727	-0.95165	0.424704	-2.24074	0.0250431	0.28597	Stable
CLEC10A	64.9151	-1.11986	0.499886	-2.24024	0.0250755	0.286157	Stable
AC093157.1	219.549	0.48107	0.214955	2.23801	0.0252205	0.287264	Stable
SLC12A7	3074.96	-0.913908	0.408467	-2.23741	0.0252597	0.287345	Stable
MYT1	174.493	-2.1833	0.975781	-2.23749	0.0252541	0.287345	Stable
UGT1A8	24.4232	2.6606	1.19021	2.2354	0.0253911	0.288656	Stable
TMEM204	152.064	0.683229	0.305725	2.23478	0.0254317	0.288935	Stable
SKP1	1978.72	-0.278529	0.124668	-2.23417	0.0254719	0.289026	Stable
RNF180	133.195	0.701445	0.313962	2.23417	0.0254719	0.289026	Stable
FERMT3	354.299	-0.577555	0.258564	-2.2337	0.0255028	0.289193	Stable
HAVCR2	234.115	-0.694204	0.310848	-2.23326	0.0255317	0.289338	Stable
HSPB1	11726.2	-0.820554	0.367487	-2.23288	0.0255569	0.28944	Stable
CABP7	11.7472	1.60048	0.716991	2.23222	0.0256007	0.289619	Stable
DKK2	39.9526	0.948988	0.425191	2.23191	0.0256211	0.289619	Stable
RPL35A	5492.25	-0.541771	0.242715	-2.23213	0.0256063	0.289619	Stable
CAD	2231.01	0.349304	0.156544	2.23134	0.0256584	0.289858	Stable
CHST9	59.3467	-2.70183	1.21118	-2.23075	0.0256978	0.29012	Stable
IRAG1	566.894	0.783689	0.351754	2.22795	0.025884	0.290211	Stable
PDGFB	573.607	0.729921	0.327609	2.22803	0.0258788	0.290211	Stable
COL12A1	12588.6	0.960486	0.43066	2.23027	0.0257298	0.290211	Stable
SLC1A4	592.838	0.814796	0.365648	2.22836	0.0258564	0.290211	Stable
ZMAT2	1022.11	-0.30041	0.134791	-2.22871	0.0258333	0.290211	Stable
COL26A1	19.0309	-1.25007	0.561072	-2.22801	0.0258798	0.290211	Stable
ICOS	33.0272	-1.17427	0.527042	-2.22804	0.0258775	0.290211	Stable
ASPHD1	45.6106	1.28008	0.574298	2.22895	0.025817	0.290211	Stable
PSMB8	766.128	-0.586615	0.263252	-2.22834	0.0258581	0.290211	Stable
CYS1	30.1929	0.982794	0.44079	2.22962	0.0257727	0.290211	Stable
NNMT	1286.5	1.0974	0.492645	2.22757	0.025909	0.290311	Stable
SLC9A3R2	615.821	0.709123	0.318769	2.22457	0.0261101	0.290319	Stable
NUP133	1050.93	-0.277013	0.124409	-2.22663	0.0259719	0.290319	Stable
EFR3B	75.1386	0.748624	0.336194	2.22676	0.025963	0.290319	Stable
EIF5	4198.2	-0.349841	0.157257	-2.22465	0.0261046	0.290319	Stable
PROCR	187.608	0.784137	0.352354	2.22542	0.0260529	0.290319	Stable
CDC25B	1184.86	0.658629	0.296122	2.22418	0.0261365	0.290319	Stable
PERP	5224.45	-0.85657	0.38473	-2.22642	0.025986	0.290319	Stable
APOL3	652.841	-0.621636	0.279412	-2.2248	0.0260945	0.290319	Stable
PNCK	491.707	-1.72028	0.773429	-2.22422	0.0261334	0.290319	Stable
MYH11	1588.25	1.37225	0.616366	2.22635	0.0259905	0.290319	Stable
BTG1	1919.35	-0.687077	0.308758	-2.22529	0.0260617	0.290319	Stable
ADCY10	33.8455	-0.825113	0.370966	-2.22423	0.0261331	0.290319	Stable
DLG2	98.9978	0.56856	0.255603	2.22439	0.0261225	0.290319	Stable
HYI	550.221	0.576116	0.258972	2.22462	0.0261066	0.290319	Stable
C1QL1	25.3163	1.55766	0.701207	2.2214	0.0263241	0.292222	Stable
SMAP2	913.804	-0.385625	0.173671	-2.22044	0.0263892	0.292763	Stable
MME	1203.46	1.34841	0.607514	2.21956	0.0264486	0.293241	Stable
CRIP3	17.6053	1.07662	0.485166	2.21908	0.0264813	0.293302	Stable
SERPINB13	119.79	-2.93724	1.32368	-2.219	0.0264869	0.293302	Stable
LTA4H	1959.39	-0.54107	0.243933	-2.21811	0.0265475	0.293431	Stable
IER2	1163.24	-0.404545	0.18238	-2.21814	0.0265452	0.293431	Stable
DCLK2	336.51	0.896584	0.404297	2.21764	0.0265797	0.293605	Stable
OLFML2B	856.384	0.897399	0.404725	2.2173	0.0266025	0.293675	Stable
IGF1	397.063	1.11892	0.505461	2.21366	0.0268524	0.29408	Stable
CD99L2	644.462	0.455385	0.205637	2.21451	0.026794	0.29408	Stable
N4BP1	1786.89	-0.315678	0.142538	-2.21469	0.0267815	0.29408	Stable
PRX	171.616	0.805108	0.363408	2.21544	0.0267299	0.29408	Stable
CPXM2	156.698	0.980422	0.442522	2.21553	0.0267237	0.29408	Stable
PLA2G5	27.6175	1.13295	0.511195	2.21628	0.0266726	0.29408	Stable
BTBD10	596.21	-0.363302	0.1641	-2.2139	0.0268354	0.29408	Stable
THBS3	1017.95	0.460162	0.207682	2.2157	0.0267119	0.29408	Stable
SAMD9	1291.74	-0.91076	0.411161	-2.21509	0.0267538	0.29408	Stable
DIO2	668.468	1.38308	0.624032	2.21636	0.0266666	0.29408	Stable
AL135905.2	153.539	0.860928	0.388676	2.21503	0.0267581	0.29408	Stable
DRP2	57.2537	0.970062	0.439036	2.20953	0.0271381	0.294081	Stable
XRN1	2957.99	-0.271394	0.122672	-2.21235	0.0269423	0.294081	Stable
ZBTB47	627.25	0.466045	0.210901	2.20977	0.0271209	0.294081	Stable
ABCB6	85.8806	0.494754	0.223881	2.20989	0.0271125	0.294081	Stable
TTR	171.024	3.03927	1.37535	2.20981	0.0271185	0.294081	Stable
EGLN3	2136.72	-1.17676	0.532202	-2.21112	0.0270277	0.294081	Stable
ECM1	700.428	0.970208	0.439129	2.20939	0.0271474	0.294081	Stable
CDCP1	1444.21	0.705571	0.319033	2.2116	0.0269946	0.294081	Stable
DCSTAMP	15.4085	-1.13925	0.514786	-2.21306	0.0268932	0.294081	Stable
CTSW	147.067	-1.05326	0.476104	-2.21225	0.0269496	0.294081	Stable
PIFO	70.942	1.38301	0.625994	2.20931	0.0271531	0.294081	Stable
ZNF703	1478.95	-0.956268	0.432913	-2.20892	0.0271805	0.294081	Stable
ANKS1B	58.0799	1.01334	0.458545	2.20991	0.0271114	0.294081	Stable
GOLGA8R	19.2838	0.631408	0.285825	2.20907	0.0271696	0.294081	Stable
GLMP	784.569	0.367679	0.166176	2.21259	0.026926	0.294081	Stable
CD247	76.4602	-0.937874	0.424574	-2.20897	0.0271764	0.294081	Stable
RPL39	1993.25	-0.633886	0.286808	-2.21014	0.0270951	0.294081	Stable
RPS29	2062.13	-0.585205	0.264714	-2.21071	0.0270562	0.294081	Stable
SLC39A13	551.406	0.377391	0.17088	2.20852	0.0272081	0.294202	Stable
EOMES	44.4692	-1.1398	0.516152	-2.20827	0.0272252	0.29421	Stable
OSMR	1437.89	0.841017	0.380899	2.20798	0.027246	0.294257	Stable
MBD5	1393.99	0.333108	0.150921	2.20717	0.0273021	0.294508	Stable
ZNF578	82.418	1.21308	0.549558	2.20738	0.0272877	0.294508	Stable
TOLLIP	1173.77	-0.361076	0.163634	-2.2066	0.0273417	0.294652	Stable
ADGRA3	1159.02	0.734831	0.333029	2.20651	0.0273484	0.294652	Stable
COL6A3	20635	0.877983	0.397972	2.20614	0.027374	0.294752	Stable
THBS1	9962.97	0.842621	0.382151	2.20494	0.0274582	0.295022	Stable
SERPINH1	3476.09	0.682234	0.309395	2.20506	0.0274501	0.295022	Stable
HK3	160.914	-0.853452	0.38708	-2.20485	0.027465	0.295022	Stable
PPT2	217.654	0.617878	0.280193	2.20519	0.0274409	0.295022	Stable
TMEM268	435.745	-0.301049	0.136563	-2.20447	0.027491	0.295125	Stable
ALX4	10.6922	2.19734	0.99767	2.20247	0.0276323	0.296287	Stable
TRIL	71.8887	0.686626	0.311738	2.20257	0.027625	0.296287	Stable
TMEM200A	165.43	0.801365	0.364008	2.2015	0.0277004	0.29684	Stable
DBN1	1199.47	0.786161	0.35721	2.20084	0.0277476	0.296991	Stable
GRK5	343.822	0.531442	0.241551	2.20013	0.0277979	0.297351	Stable
CEACAM1	990.545	-1.02088	0.464403	-2.19827	0.0279297	0.298049	Stable
SPATA33	246.136	0.340606	0.154941	2.19829	0.0279288	0.298049	Stable
CCL19	118.822	-1.59399	0.724883	-2.19896	0.0278807	0.298049	Stable
KCNQ3	112.412	0.778943	0.35433	2.19836	0.0279238	0.298049	Stable
APLP1	34.5881	0.941026	0.428329	2.19697	0.0280228	0.298541	Stable
ABITRAM	293.521	-0.386253	0.175834	-2.19669	0.0280424	0.298541	Stable
UBE2J1	1265.54	-0.356581	0.16232	-2.19677	0.0280369	0.298541	Stable
DUSP14	200.257	0.59707	0.271766	2.197	0.0280203	0.298541	Stable
CCNDBP1	584.314	-0.354151	0.161259	-2.19616	0.0280808	0.298773	Stable
NANS	605.109	-0.443705	0.202067	-2.19583	0.0281041	0.298844	Stable
ZNF189	467.924	-0.270013	0.123001	-2.19521	0.0281486	0.299139	Stable
SLC15A1	353.894	1.33271	0.607297	2.1945	0.0281996	0.299504	Stable
GMDS	518.649	-0.376218	0.171517	-2.19348	0.0282731	0.299929	Stable
RPL35	4800.32	-0.512307	0.233677	-2.19237	0.0283529	0.300216	Stable
KCNMB3	229.285	-0.552087	0.251792	-2.19263	0.0283341	0.300216	Stable
FOXE1	100.059	2.54368	1.16016	2.19252	0.0283422	0.300216	Stable
ROS1	42.6564	1.54484	0.705389	2.19006	0.0285202	0.301332	Stable
ABTB1	440.246	0.493253	0.225449	2.18787	0.0286792	0.301332	Stable
RTN4	4496.15	0.436562	0.199358	2.18983	0.0285363	0.301332	Stable
DNAJC6	79.7333	1.23624	0.56503	2.18792	0.0286754	0.301332	Stable
THRA	563.608	0.494217	0.225762	2.18911	0.0285891	0.301332	Stable
ADCY4	337.126	0.609552	0.27862	2.18776	0.0286874	0.301332	Stable
NKX2-8	10.9859	-2.23604	1.02147	-2.18904	0.0285941	0.301332	Stable
MKI67	6884.12	0.604879	0.276362	2.18872	0.0286174	0.301332	Stable
GXYLT2	273.099	0.933295	0.426609	2.1877	0.0286911	0.301332	Stable
PJVK	72.2599	0.489307	0.223382	2.19045	0.0284914	0.301332	Stable
C14orf119	506.921	-0.283467	0.129607	-2.18713	0.0287327	0.301593	Stable
SPSB2	142.779	0.437754	0.200205	2.18653	0.0287766	0.30174	Stable
NF2	1998.78	0.433515	0.198271	2.18648	0.0287805	0.30174	Stable
MED24	1389.37	0.352347	0.16127	2.18482	0.028902	0.30196	Stable
ZNF831	90.4143	-1.0354	0.473685	-2.18584	0.028827	0.30196	Stable
STK35	1951.72	-0.398732	0.182502	-2.18481	0.0289025	0.30196	Stable
FCGR3B	78.3858	1.4831	0.678618	2.18547	0.0288545	0.30196	Stable
SUGCT	129.844	0.974325	0.445913	2.18501	0.0288879	0.30196	Stable
KARS1	2060.11	-0.391436	0.179193	-2.18444	0.0289301	0.302072	Stable
DHRS12	86.031	0.51211	0.234492	2.18391	0.0289689	0.302126	Stable
COL4A3	373.705	1.38964	0.636245	2.18413	0.028953	0.302126	Stable
SEMA4D	1152.2	-0.567562	0.259916	-2.18363	0.0289891	0.302161	Stable
PRR9	16.4298	3.09321	1.4173	2.18246	0.0290753	0.302883	Stable
GALNT10	962.044	0.503844	0.231024	2.18091	0.0291899	0.303548	Stable
OR2B6	16.8484	1.48602	0.681821	2.17949	0.0292951	0.304289	Stable
FILIP1L	825.508	0.755898	0.346788	2.17971	0.0292788	0.304289	Stable
SRSF7	2278.9	-0.216885	0.0995774	-2.17805	0.029402	0.304869	Stable
PEG10	1449.82	1.42095	0.652333	2.17826	0.0293864	0.304869	Stable
SHISAL1	65.3911	1.02027	0.468572	2.1774	0.0294506	0.30502	Stable
SUSD2	303.794	0.88854	0.40818	2.17683	0.0294931	0.305108	Stable
SLC5A4	18.867	0.785289	0.361118	2.1746	0.0296599	0.305189	Stable
MYH9	30103.9	0.443634	0.204004	2.17464	0.0296573	0.305189	Stable
WFDC1	60.3565	0.899529	0.413518	2.17531	0.0296071	0.305189	Stable
KDM5B	4994.88	-0.461946	0.212286	-2.17606	0.0295511	0.305189	Stable
SASH3	227.462	-0.782621	0.359906	-2.17452	0.0296663	0.305189	Stable
FSIP1	23.5749	0.607414	0.279341	2.17445	0.0296711	0.305189	Stable
CRADD	207.058	0.381839	0.175493	2.17581	0.0295697	0.305189	Stable
PTAFR	295.827	-0.644601	0.296244	-2.17591	0.029562	0.305189	Stable
NPIPB2	24.5723	1.12304	0.516065	2.17616	0.0295431	0.305189	Stable
GDI2	4382.86	-0.402425	0.185159	-2.1734	0.0297502	0.305827	Stable
ZNHIT3	407.238	-0.239665	0.110296	-2.17294	0.0297852	0.305994	Stable
SLC12A4	1540.44	0.477478	0.219853	2.17181	0.02987	0.306376	Stable
SEPTIN1	132.955	-0.716668	0.329991	-2.17178	0.029872	0.306376	Stable
RAB3IP	1144.48	-0.633153	0.29157	-2.17153	0.029891	0.306396	Stable
DGKA	1948.54	-0.616525	0.283943	-2.1713	0.0299083	0.306398	Stable
PRTG	171.513	0.889235	0.40963	2.17083	0.0299442	0.306416	Stable
REEP2	20.5285	0.845183	0.389392	2.17052	0.0299675	0.306432	Stable
TP53I13	501.112	0.285556	0.131571	2.17035	0.02998	0.306432	Stable
PRSS8	724.746	1.0005	0.461503	2.16792	0.0301644	0.306917	Stable
DEGS1	598.026	0.65356	0.301341	2.16884	0.030095	0.306917	Stable
ADGRL4	166.64	0.645278	0.297542	2.1687	0.0301058	0.306917	Stable
BROX	1366.04	-0.309156	0.142584	-2.16824	0.0301405	0.306917	Stable
GDNF	38.5126	1.63401	0.753657	2.16811	0.03015	0.306917	Stable
SCN4B	49.0637	1.0475	0.482927	2.16906	0.0300779	0.306917	Stable
IKZF1	534.301	-0.841926	0.388239	-2.16858	0.0301148	0.306917	Stable
SVIL	6214.23	0.64943	0.299534	2.16813	0.0301484	0.306917	Stable
MIDN	2539.25	-0.415664	0.19191	-2.16593	0.0303168	0.308292	Stable
HTRA3	389.557	0.957942	0.442373	2.16546	0.0303522	0.308303	Stable
RPL41	5123.13	-0.529672	0.244587	-2.16557	0.0303438	0.308303	Stable
ANO3	46.8957	1.35686	0.626696	2.1651	0.0303799	0.308409	Stable
RNF8	444.433	-0.295709	0.136664	-2.16376	0.030483	0.309106	Stable
TAF7	801.972	-0.400817	0.185283	-2.16327	0.0305206	0.309137	Stable
EXOC3L1	47.6544	0.634795	0.293435	2.16333	0.030516	0.309137	Stable
LIPG	1062.68	1.1972	0.553937	2.16125	0.0306759	0.309726	Stable
MEDAG	79.1256	1.03052	0.476875	2.16098	0.0306968	0.309726	Stable
MRPS12	373.807	-0.613854	0.283984	-2.16158	0.0306502	0.309726	Stable
RCN3	595.079	0.782902	0.362171	2.16169	0.030642	0.309726	Stable
CYGB	237.896	0.803053	0.371647	2.1608	0.0307112	0.309726	Stable
GCSAM	23.2393	-0.929578	0.430129	-2.16116	0.0306829	0.309726	Stable
JCHAIN	831.904	-1.51969	0.703423	-2.16042	0.0307403	0.309788	Stable
CCDC25	497.578	-0.395121	0.18304	-2.15866	0.0308763	0.310808	Stable
STPG4	62.9321	1.45838	0.676038	2.15725	0.0309861	0.311739	Stable
PRPH2	36.2327	0.971359	0.450628	2.15557	0.0311174	0.312884	Stable
MPL	11.8615	0.599418	0.278118	2.15526	0.0311413	0.312899	Stable
ENPEP	250.987	0.614337	0.285091	2.15488	0.0311712	0.312899	Stable
FCGBP	376.606	1.32158	0.613239	2.15509	0.0311551	0.312899	Stable
PRDM5	144.928	0.888419	0.412594	2.15325	0.031299	0.31348	Stable
FBP1	871.069	-1.04835	0.486739	-2.15382	0.031254	0.31348	Stable
VDAC2	835.924	-0.476998	0.221518	-2.15332	0.0312938	0.31348	Stable
PDZRN4	21.66	1.51653	0.704264	2.15336	0.0312904	0.31348	Stable
MUSK	11.447	-1.32163	0.613862	-2.15297	0.0313211	0.313493	Stable
PRSS35	13.8913	1.55881	0.724101	2.15276	0.0313377	0.313493	Stable
SH3KBP1	1381.19	0.76627	0.35598	2.15257	0.0313528	0.313493	Stable
CSRP1	2164.3	0.589296	0.273922	2.15133	0.0314502	0.314292	Stable
BAG4	638.56	-0.411765	0.191475	-2.15049	0.0315166	0.31478	Stable
LCP2	792.159	-0.606496	0.282224	-2.14899	0.0316352	0.314943	Stable
WNT2	103.927	1.44976	0.674638	2.14895	0.0316383	0.314943	Stable
CNTNAP5	10.7387	2.58175	1.20132	2.1491	0.0316266	0.314943	Stable
SLITRK4	47.9866	1.21069	0.563276	2.14937	0.0316048	0.314943	Stable
GAS2L1	482.841	0.557756	0.259456	2.14971	0.0315781	0.314943	Stable
HBB	713.474	-1.2843	0.597446	-2.14964	0.0315835	0.314943	Stable
AGTRAP	423.517	0.541414	0.252026	2.14825	0.0316939	0.315321	Stable
OAZ3	29.1108	0.637992	0.297027	2.14793	0.0317196	0.315401	Stable
PAIP2	947.86	-0.311661	0.145123	-2.14757	0.0317479	0.315423	Stable
FMOD	570.531	0.868663	0.40455	2.14724	0.0317746	0.315423	Stable
PRICKLE2	764.722	0.731596	0.340714	2.14724	0.0317742	0.315423	Stable
CAMK1D	1042.88	-0.810714	0.377637	-2.14681	0.0318087	0.315587	Stable
APOBEC3F	435.115	-0.614407	0.286378	-2.14544	0.0319177	0.316381	Stable
PINLYP	36.4625	0.633581	0.295352	2.14517	0.0319392	0.316381	Stable
AL355312.5	16.1435	-0.835261	0.389449	-2.14472	0.0319748	0.316381	Stable
NLRC4	39.9398	-0.607888	0.283584	-2.14359	0.0320659	0.316562	Stable
GLIS3	926.689	0.90598	0.422635	2.14365	0.0320613	0.316562	Stable
CR2	41.9831	-1.75915	0.82045	-2.14412	0.032023	0.316562	Stable
VPS53	2101.17	0.259369	0.120991	2.1437	0.0320568	0.316562	Stable
CCDC146	378.978	-0.690403	0.322129	-2.14325	0.0320928	0.316654	Stable
DCP1B	255.099	0.551536	0.257436	2.14242	0.03216	0.316968	Stable
CRCT1	27.4917	2.84043	1.32576	2.14249	0.032154	0.316968	Stable
ASH2L	1011.36	-0.459422	0.214508	-2.14175	0.0322139	0.317314	Stable
EXPH5	1434.64	0.933566	0.436077	2.14083	0.0322878	0.317355	Stable
PCSK9	175.975	1.71456	0.800748	2.1412	0.0322579	0.317355	Stable
PPFIA2	45.0134	0.980319	0.458143	2.13977	0.0323736	0.31785	Stable
HAMP	37.2542	1.16547	0.545032	2.13835	0.032488	0.317936	Stable
COL10A1	693.629	1.24715	0.583527	2.13727	0.0325762	0.317936	Stable
RFC3	310.519	-0.536542	0.250951	-2.13804	0.0325137	0.317936	Stable
STEAP2	815.235	1.047	0.489799	2.1376	0.0325492	0.317936	Stable
TPCN2	580.531	0.506019	0.236584	2.13886	0.0324472	0.317936	Stable
RAB37	38.8185	-0.914173	0.427586	-2.13799	0.0325178	0.317936	Stable
CCDC57	1741.06	0.391751	0.183302	2.1372	0.0325821	0.317936	Stable
NTM	400.744	0.915336	0.428056	2.13835	0.0324881	0.317936	Stable
DNAH10	33.8563	1.00065	0.468225	2.13711	0.0325889	0.317936	Stable
GPAA1	950.322	0.388963	0.181904	2.13829	0.0324932	0.317936	Stable
ARMH1	82.2218	0.807718	0.377694	2.13855	0.0324722	0.317936	Stable
FAM228B	244.76	0.378841	0.177274	2.13703	0.0325952	0.317936	Stable
TUBB4A	16.255	1.44219	0.675335	2.13551	0.0327193	0.317974	Stable
SFXN3	972.06	0.574828	0.26903	2.13667	0.032625	0.317974	Stable
LYPD3	1223.98	-1.16304	0.544414	-2.13632	0.0326531	0.317974	Stable
CMIP	3729.65	-0.534032	0.250065	-2.13557	0.0327144	0.317974	Stable
RELL1	737.702	0.528192	0.247334	2.13555	0.0327165	0.317974	Stable
ARMCX2	410.377	0.856061	0.400732	2.13624	0.0326597	0.317974	Stable
PAN3	1977.1	-0.391365	0.183303	-2.13507	0.0327549	0.31811	Stable
NIBAN1	983.905	-0.605511	0.283688	-2.13443	0.0328076	0.318207	Stable
TSNARE1	391.813	0.466945	0.218763	2.13448	0.0328037	0.318207	Stable
TMEM17	40.9384	0.59517	0.27886	2.1343	0.0328182	0.318207	Stable
MAP7D3	329.035	0.692124	0.32437	2.13375	0.032863	0.31847	Stable
VTI1B	1165.77	-0.265962	0.124667	-2.13338	0.0328939	0.318597	Stable
CD74	13098.9	-0.779864	0.365666	-2.13272	0.0329476	0.318889	Stable
LAX1	173.973	-1.25238	0.587413	-2.13203	0.0330043	0.318889	Stable
WNT7B	1113.29	-0.900096	0.422138	-2.13223	0.0329881	0.318889	Stable
STRN	1826.38	0.214311	0.10055	2.13139	0.0330568	0.318967	Stable
FSCB	14.0316	1.62742	0.763516	2.13148	0.0330498	0.318967	Stable
CD84	710.454	-0.661055	0.310402	-2.12968	0.0331984	0.31981	Stable
COX4I1	2865.61	-0.461363	0.216656	-2.12947	0.0332154	0.31981	Stable
MNS1	89.2757	0.700405	0.328862	2.12978	0.0331896	0.31981	Stable
RSPO3	94.3045	1.22667	0.575966	2.12975	0.033192	0.31981	Stable
CTLA4	52.3037	-1.02155	0.47984	-2.12894	0.0332593	0.319889	Stable
CRTAP	1994.91	0.419362	0.196971	2.12905	0.0332503	0.319889	Stable
IFITM3	2837.18	0.727062	0.341785	2.12725	0.0333995	0.321065	Stable
GPR137C	88.0263	0.972691	0.457406	2.12654	0.0334587	0.321462	Stable
SORBS1	952.865	0.758754	0.356856	2.12622	0.0334848	0.321526	Stable
SIAE	450.8	0.487794	0.229439	2.12602	0.0335013	0.321526	Stable
GPI	6663.06	-0.50788	0.23897	-2.12528	0.0335629	0.321539	Stable
IGHMBP2	955.228	0.41388	0.194779	2.12486	0.0335979	0.321539	Stable
SPOCK1	499.298	1.06867	0.502807	2.12541	0.0335527	0.321539	Stable
AZIN1	3400.41	-0.52107	0.245242	-2.12472	0.0336102	0.321539	Stable
CXCR6	45.3863	-0.874646	0.411577	-2.12511	0.0335774	0.321539	Stable
EVC2	248.157	0.917716	0.431746	2.12559	0.0335371	0.321539	Stable
PRDM1	648.061	-0.673679	0.317241	-2.12356	0.0337071	0.321779	Stable
SHROOM3	952.534	1.11127	0.523276	2.12369	0.0336962	0.321779	Stable
PTTG1IP	3577.44	0.487703	0.229622	2.12394	0.0336756	0.321779	Stable
SPTBN4	44.811	0.897866	0.422878	2.12323	0.0337348	0.321872	Stable
CTBP2	1396.27	0.565871	0.266544	2.12299	0.0337546	0.32189	Stable
IQCH	154.662	0.509707	0.240279	2.12132	0.0338953	0.322716	Stable
HSD11B1L	76.2895	0.480907	0.226702	2.12132	0.033895	0.322716	Stable
NXPH4	200.571	-1.3757	0.648398	-2.12169	0.0338639	0.322716	Stable
ZNF70	588.399	0.402568	0.189792	2.1211	0.0339137	0.32272	Stable
CSTF1	700.946	-0.285762	0.134757	-2.12058	0.0339575	0.322795	Stable
CD83	216.873	-0.531404	0.25058	-2.1207	0.0339475	0.322795	Stable
AKAP12	2399.41	1.06424	0.502013	2.11994	0.034011	0.322976	Stable
VTCN1	684.338	1.61918	0.763792	2.11992	0.0340126	0.322976	Stable
AC021087.5	40.7693	-0.649357	0.306406	-2.11927	0.0340675	0.323325	Stable
HEY2	59.7158	0.762901	0.360154	2.11826	0.034153	0.323966	Stable
PKD1	2448.99	0.349808	0.165247	2.11689	0.0342696	0.324862	Stable
PDS5B	1661.81	-0.429193	0.202784	-2.11651	0.0343018	0.324862	Stable
HMGN3	557.67	-0.382337	0.180671	-2.1162	0.0343277	0.324935	Stable
PSD	56.8548	0.704403	0.332947	2.11566	0.0343735	0.325197	Stable
RFTN2	94.0711	0.545957	0.258424	2.11264	0.0346314	0.326614	Stable
B3GNTL1	259.775	0.344947	0.163278	2.11263	0.0346323	0.326614	Stable
ANKRD37	127.146	-0.755607	0.357698	-2.11242	0.0346508	0.326614	Stable
SPTB	74.7878	0.860474	0.407441	2.1119	0.0346951	0.326781	Stable
TRIM24	3029.8	-0.607834	0.287922	-2.11111	0.0347633	0.327158	Stable
ITGA3	5018.37	0.95261	0.451379	2.11044	0.0348202	0.32735	Stable
NPLOC4	3656.47	0.234562	0.111135	2.1106	0.0348071	0.32735	Stable
MRPL38	137.334	0.265391	0.125767	2.11018	0.0348428	0.327391	Stable
DENND2B	1601.02	0.522057	0.247436	2.10987	0.0348699	0.327407	Stable
NFIA	3962.45	0.605532	0.287063	2.10941	0.0349093	0.327501	Stable
CELF4	11.7674	1.2818	0.607949	2.1084	0.0349966	0.327755	Stable
ADGRG6	1614.58	0.84371	0.400209	2.10817	0.0350162	0.327755	Stable
EVA1B	82.3904	0.540252	0.256282	2.10804	0.0350278	0.327755	Stable
CCDC3	307.212	0.740325	0.351118	2.10848	0.0349893	0.327755	Stable
SPSB4	10.9314	1.17403	0.556775	2.10862	0.0349774	0.327755	Stable
GLP1R	31.7025	1.50283	0.71299	2.10779	0.035049	0.327782	Stable
LAMP1	4887.47	0.411088	0.195091	2.10716	0.0351034	0.32812	Stable
CPA4	170.685	1.70198	0.807973	2.10648	0.0351628	0.328456	Stable
GSTM1	2032.32	-2.44681	1.16165	-2.10633	0.0351761	0.328456	Stable
STARD3	1220.1	0.443647	0.210711	2.10548	0.0352493	0.328969	Stable
GNAZ	30.0638	0.881957	0.419069	2.10456	0.0353295	0.329146	Stable
KLHDC7B	1684.83	1.47845	0.702545	2.10442	0.0353417	0.329146	Stable
ETS2	3224.69	-0.672865	0.319698	-2.10469	0.035318	0.329146	Stable
HES1	1156.37	-0.451801	0.214797	-2.10338	0.0354322	0.329481	Stable
IFIT2	487.8	0.830601	0.394968	2.10296	0.0354696	0.329481	Stable
COPS9	256.842	-0.396538	0.18856	-2.10298	0.0354674	0.329481	Stable
FSCN2	48.9663	0.756139	0.359422	2.10377	0.0353989	0.329481	Stable
AP002495.1	361.909	0.38839	0.184686	2.10298	0.0354678	0.329481	Stable
EXOC3L2	104.979	0.579147	0.27547	2.10239	0.035519	0.329769	Stable
HOXA11	60.9065	1.12331	0.534428	2.10189	0.0355627	0.329834	Stable
C1orf21	1252.27	-0.656424	0.312276	-2.10206	0.0355478	0.329834	Stable
PLXND1	3009.9	0.585577	0.278676	2.10128	0.0356162	0.329988	Stable
CAMKK2	1369.87	-0.236138	0.11237	-2.10142	0.0356039	0.329988	Stable
ARHGAP25	332.493	-0.564245	0.268551	-2.10107	0.0356345	0.329988	Stable
ICAM3	156.376	-0.563109	0.268091	-2.10044	0.0356902	0.330248	Stable
EPDR1	180.995	0.854425	0.406845	2.10012	0.0357179	0.330248	Stable
CD55	1701.28	0.684949	0.326135	2.1002	0.0357113	0.330248	Stable
HTRA1	959.81	0.77884	0.371055	2.09899	0.0358182	0.331005	Stable
CEP131	514.665	0.288526	0.137531	2.0979	0.0359139	0.331718	Stable
ANKH	1055.7	0.701957	0.334698	2.09729	0.0359681	0.332048	Stable
NDUFC2	315.11	0.556895	0.265629	2.09651	0.036037	0.332341	Stable
REM1	21.3348	0.907734	0.433418	2.09436	0.0362277	0.332731	Stable
ZFP14	573.959	-0.401163	0.191499	-2.09486	0.0361834	0.332731	Stable
BSN	123.85	0.764509	0.365015	2.09446	0.0362192	0.332731	Stable
AMOTL1	2262.68	0.602785	0.287692	2.09524	0.0361496	0.332731	Stable
CCDC149	450.408	0.49311	0.235431	2.0945	0.0362151	0.332731	Stable
APCDD1L	49.9696	1.45891	0.696139	2.09571	0.0361077	0.332731	Stable
HMBS	240.695	0.37817	0.180564	2.09438	0.036226	0.332731	Stable
ETV7	139.136	-0.773556	0.369714	-2.09231	0.036411	0.334242	Stable
SLCO4A1	140.321	1.1847	0.566573	2.091	0.0365282	0.334804	Stable
ITGAV	3284.56	0.405034	0.193692	2.09113	0.0365166	0.334804	Stable
MPZ	62.1513	-0.717411	0.343236	-2.09014	0.0366055	0.335341	Stable
TYROBP	401.597	-0.732937	0.350844	-2.08907	0.0367018	0.335347	Stable
OPHN1	562.586	0.481986	0.230642	2.08975	0.0366401	0.335347	Stable
MFSD1	970.212	-0.290063	0.138831	-2.08932	0.0366786	0.335347	Stable
WTAP	1568.66	-0.257438	0.123223	-2.08919	0.0366902	0.335347	Stable
GOLIM4	1435.28	0.434689	0.208096	2.08888	0.0367183	0.335347	Stable
C1QTNF1	375.539	0.734277	0.351438	2.08935	0.0366763	0.335347	Stable
PLVAP	906.126	0.576778	0.276331	2.08727	0.0368638	0.336162	Stable
SOCS5	567.875	0.266217	0.127528	2.08752	0.0368413	0.336162	Stable
C6orf141	120.733	1.39046	0.666109	2.08744	0.0368488	0.336162	Stable
CNRIP1	111.348	0.599612	0.287313	2.08696	0.0368917	0.336245	Stable
ARRB1	1713.26	0.747639	0.358396	2.08607	0.036972	0.336706	Stable
SLC22A11	11.7744	1.46267	0.701187	2.08599	0.0369798	0.336706	Stable
PDPN	405.449	1.08688	0.521102	2.08574	0.0370018	0.336735	Stable
ZMPSTE24	1120.79	0.440181	0.211064	2.08553	0.0370211	0.33674	Stable
JHY	182.411	0.639457	0.306766	2.08451	0.0371136	0.336851	Stable
RASGRF2	317.407	0.688652	0.33039	2.08436	0.0371273	0.336851	Stable
PDLIM2	262.44	0.504899	0.242214	2.08451	0.0371135	0.336851	Stable
ADAMTS12	904.344	0.830035	0.398073	2.08514	0.037057	0.336851	Stable
FUT8	785.815	-0.692027	0.332181	-2.08328	0.0372254	0.336931	Stable
MMP2	3954.04	1.04961	0.503752	2.08359	0.0371976	0.336931	Stable
GZMK	29.7538	-1.25028	0.600401	-2.08241	0.0373053	0.336931	Stable
ARHGAP22	166.361	0.678326	0.325581	2.08343	0.0372119	0.336931	Stable
NUMA1	8071.9	0.318092	0.152648	2.08383	0.0371757	0.336931	Stable
LRMDA	351.881	0.608606	0.292221	2.08269	0.0372795	0.336931	Stable
SAP30BP	1413.04	0.189755	0.091102	2.08288	0.0372621	0.336931	Stable
FBXW10	12.7763	-1.37237	0.659004	-2.08249	0.0372974	0.336931	Stable
AIFM3	135.212	0.930002	0.446596	2.08242	0.0373039	0.336931	Stable
MNDA	149.237	-0.69029	0.331711	-2.081	0.037434	0.337924	Stable
ILK	1233.91	0.301208	0.144762	2.08071	0.0374608	0.337993	Stable
PDP1	868.805	0.559258	0.268914	2.07969	0.0375539	0.33826	Stable
ARHGAP42	628.283	0.599496	0.28828	2.07956	0.0375656	0.33826	Stable
RGPD2	39.435	-1.2621	0.606843	-2.07977	0.0375462	0.33826	Stable
PAK4	1848.81	-0.482139	0.231876	-2.0793	0.03759	0.33831	Stable
HEXA	1514.44	0.253036	0.121708	2.07904	0.0376135	0.338351	Stable
LST1	94.6893	-0.668261	0.321484	-2.07868	0.037647	0.338483	Stable
RAPGEF3	387.658	0.682863	0.328541	2.07847	0.037666	0.338485	Stable
LUM	2254.69	0.850737	0.409488	2.07756	0.0377497	0.338968	Stable
HSPB6	211.895	1.06881	0.514716	2.0765	0.0378474	0.339603	Stable
POLM	699.108	0.33836	0.163028	2.07547	0.037943	0.340292	Stable
CALCRL	306.469	0.551096	0.265597	2.07493	0.0379926	0.340566	Stable
P3H1	657.295	0.409566	0.197419	2.0746	0.0380236	0.340673	Stable
REXO4	597.32	-0.254166	0.122537	-2.07419	0.0380617	0.340844	Stable
DCTN5	1578.98	-0.291154	0.14042	-2.07345	0.0381306	0.34112	Stable
IRAK1	2297.49	0.369219	0.178069	2.07346	0.0381291	0.34112	Stable
RPS20	7750.31	-0.490369	0.236564	-2.07288	0.038183	0.341257	Stable
PLPP3	892.005	0.488067	0.235454	2.07288	0.0381839	0.341257	Stable
QPRT	715.877	1.15791	0.558932	2.07165	0.0382977	0.342103	Stable
PLEKHB1	123.899	1.01091	0.488109	2.07108	0.0383509	0.342131	Stable
ELAPOR1	169.768	-1.38443	0.668482	-2.07101	0.038358	0.342131	Stable
ZNF34	173.082	0.391063	0.188797	2.07135	0.0383264	0.342131	Stable
ERFE	14.7621	0.946445	0.457245	2.06989	0.038463	0.342656	Stable
ZNF154	176.277	0.758208	0.366378	2.06947	0.0385019	0.342656	Stable
RAET1G	25.9116	-0.880467	0.425404	-2.06972	0.0384785	0.342656	Stable
AC108488.2	15.4816	0.527676	0.254995	2.06936	0.0385125	0.342656	Stable
SYNJ2BP	1158.26	-0.284958	0.137806	-2.06782	0.0386569	0.343771	Stable
SLC16A5	666.404	0.872596	0.422055	2.06749	0.0386876	0.343873	Stable
TBX4	13.1368	1.36305	0.659495	2.06681	0.0387524	0.344278	Stable
MCM3AP	3040.39	0.26615	0.128789	2.06656	0.0387758	0.344315	Stable
COL8A2	287.253	0.986291	0.477416	2.06589	0.0388384	0.34453	Stable
PRR13	867.643	-0.32526	0.157434	-2.06601	0.0388278	0.34453	Stable
ADGRD1	192.832	1.01138	0.489635	2.06559	0.0388676	0.344619	Stable
TRAM2	1574.23	0.526866	0.255159	2.06485	0.0389368	0.344834	Stable
RAI1	3175.37	-0.47608	0.230579	-2.06472	0.0389496	0.344834	Stable
PRR5L	268.034	0.568762	0.275592	2.06378	0.0390387	0.344908	Stable
FLOT1	2092.77	0.412523	0.19984	2.06426	0.0389928	0.344908	Stable
PAQR5	163.298	1.21581	0.589165	2.06362	0.0390542	0.344908	Stable
SLA	383.497	-0.585297	0.283577	-2.06397	0.0390201	0.344908	Stable
CACNA1G	13.2382	0.999437	0.484552	2.0626	0.0391505	0.34516	Stable
TMED8	852.344	-0.264168	0.128054	-2.06295	0.0391175	0.34516	Stable
MYH1	147.256	-4.71532	2.28621	-2.06251	0.0391597	0.34516	Stable
BTBD19	445.068	0.598343	0.2901	2.06254	0.0391562	0.34516	Stable
THOC5	1345.8	0.476397	0.231003	2.0623	0.039179	0.34516	Stable
NDUFAF7	420.359	0.180861	0.0877078	2.06209	0.0391996	0.345164	Stable
SLC2A11	344.058	0.532292	0.258182	2.06169	0.0392372	0.345164	Stable
TMEM150A	270.183	0.261822	0.126988	2.06179	0.039228	0.345164	Stable
POLR2B	2026.61	-0.263468	0.127835	-2.061	0.0393032	0.345406	Stable
LSP1	1043.36	-0.832596	0.403949	-2.06114	0.0392895	0.345406	Stable
LEF1	430.862	0.626491	0.304077	2.0603	0.0393698	0.345744	Stable
SFRP1	362.049	1.35003	0.655593	2.05925	0.03947	0.346193	Stable
CHSY1	1006.66	0.310282	0.150742	2.05836	0.0395557	0.346775	Stable
C9orf153	33.5966	0.611644	0.297202	2.05801	0.0395891	0.346898	Stable
SYP	51.845	0.599995	0.291602	2.05758	0.0396307	0.347093	Stable
ATP11A	2728.55	0.686428	0.333739	2.05678	0.0397071	0.347592	Stable
TMEM125	150.847	1.05785	0.514677	2.05536	0.0398441	0.348621	Stable
B4GALNT1	93.3519	1.04018	0.506309	2.05445	0.0399325	0.349072	Stable
CIAO1	1630.89	-0.28584	0.139137	-2.05437	0.0399399	0.349072	Stable
MYO1E	2805.61	0.511144	0.24885	2.05402	0.0399735	0.349072	Stable
LANCL1	647.164	-0.304363	0.148286	-2.05254	0.040117	0.350154	Stable
SNAPC3	1099.24	-0.33111	0.161349	-2.05214	0.0401563	0.350327	Stable
RPL34	4061.68	-0.532068	0.259437	-2.05086	0.0402806	0.350492	Stable
SLC2A1	6871.61	-0.834645	0.407008	-2.05069	0.0402976	0.350492	Stable
CCN1	900.43	0.607778	0.29632	2.05109	0.0402583	0.350492	Stable
UBXN4	3218.24	-0.264834	0.12916	-2.05044	0.0403216	0.350492	Stable
ZXDA	126.459	-0.368671	0.179718	-2.05138	0.0402299	0.350492	Stable
CCL5	337.849	-0.913373	0.445275	-2.05126	0.040242	0.350492	Stable
AC022415.2	13.2367	0.797053	0.388491	2.05167	0.0402021	0.350492	Stable
LCAT	242.215	0.510848	0.249185	2.05007	0.0403574	0.350546	Stable
RPL29	4979.73	-0.539502	0.263331	-2.04876	0.0404859	0.351332	Stable
SPAAR	20.3783	0.667015	0.325573	2.04874	0.0404871	0.351332	Stable
RNF26	626.635	0.381576	0.186275	2.04846	0.0405152	0.351374	Stable
PTMS	2564.91	0.613373	0.299558	2.0476	0.0405996	0.351702	Stable
CCDC157	98.0104	0.440313	0.215069	2.04731	0.0406278	0.351702	Stable
ABL2	1778.92	0.342385	0.167286	2.04671	0.0406868	0.351704	Stable
METAP1D	204.668	0.366257	0.178933	2.0469	0.040668	0.351704	Stable
TEAD1	2949.2	0.479418	0.234227	2.04681	0.0406763	0.351704	Stable
MMP3	62.4811	2.0417	0.997668	2.04648	0.0407093	0.351729	Stable
PCDH17	438.832	0.652995	0.319194	2.04576	0.0407801	0.351986	Stable
OR51E1	16.3438	0.947846	0.463364	2.04558	0.040798	0.351986	Stable
CARD16	80.3706	-0.662165	0.32365	-2.04593	0.0407636	0.351986	Stable
NXPH3	33.3588	0.81596	0.398967	2.04518	0.0408368	0.352111	Stable
CCHCR1	589.202	0.547435	0.267716	2.04483	0.0408714	0.352111	Stable
RPL18	5785.81	-0.522304	0.2557	-2.04264	0.0410877	0.352404	Stable
ISOC1	328.676	-0.459886	0.225154	-2.04254	0.0410979	0.352404	Stable
RAB36	192.218	0.802601	0.392675	2.04393	0.0409603	0.352404	Stable
PHEX	45.6358	-0.930589	0.455483	-2.04308	0.0410446	0.352404	Stable
TBX18	156.028	1.11042	0.54354	2.04293	0.0410589	0.352404	Stable
CISD1	183.359	0.394959	0.193253	2.04374	0.0409791	0.352404	Stable
SESN3	1508.21	0.938103	0.459292	2.0425	0.041102	0.352404	Stable
SLC39A2	73.416	1.65728	0.811067	2.04333	0.0410201	0.352404	Stable
PRAF2	215.674	0.523866	0.256396	2.04319	0.0410341	0.352404	Stable
GUCY2D	14.0224	-1.09416	0.535818	-2.04203	0.0411487	0.352601	Stable
APELA	12.5479	1.89687	0.928987	2.04187	0.0411643	0.352601	Stable
FFAR4	26.1776	-0.909555	0.445524	-2.04154	0.0411969	0.352711	Stable
THBD	773.456	0.908051	0.444982	2.04065	0.0412859	0.353305	Stable
RIMBP2	11.9556	1.32332	0.648917	2.03928	0.041422	0.354132	Stable
RPL13	9726.88	-0.56005	0.27463	-2.03929	0.0414215	0.354132	Stable
IL18RAP	21.9655	-0.768557	0.37698	-2.03872	0.0414778	0.354439	Stable
CAMKK1	218.733	0.419339	0.205765	2.03795	0.0415547	0.354927	Stable
EGFLAM	141.082	0.94102	0.46182	2.03763	0.0415866	0.35503	Stable
ABCD2	30.8118	-0.94587	0.46442	-2.03667	0.0416831	0.355685	Stable
PPIE	971.674	0.673786	0.330894	2.03626	0.0417242	0.355866	Stable
NRXN3	515.557	-1.08006	0.530634	-2.03542	0.0418087	0.356079	Stable
RBM18	414.879	-0.309805	0.152204	-2.03546	0.0418045	0.356079	Stable
TWF1	1152.57	-0.370406	0.181969	-2.03554	0.0417961	0.356079	Stable
PRXL2A	2299.96	-0.698658	0.343477	-2.03408	0.0419437	0.357059	Stable
GDPD5	241.333	0.623332	0.30648	2.03384	0.0419678	0.357095	Stable
CAPS2	159.478	-0.530743	0.261017	-2.03337	0.0420152	0.357329	Stable
RAMP1	53.2142	1.1614	0.571288	2.03295	0.0420576	0.357519	Stable
COLEC11	108.404	1.13613	0.558983	2.0325	0.0421035	0.35774	Stable
SYTL1	1213.84	-0.735086	0.361704	-2.03228	0.0421249	0.357753	Stable
SLMAP	2554.83	0.280995	0.138314	2.03158	0.042196	0.358017	Stable
VAT1L	16.3467	1.25845	0.619429	2.03163	0.0421906	0.358017	Stable
KCNK2	39.4721	1.76985	0.871587	2.03061	0.0422949	0.358347	Stable
SPATA25	47.4275	0.529563	0.260784	2.03066	0.0422895	0.358347	Stable
GCSH	52.7537	0.448208	0.220751	2.03038	0.0423183	0.358376	Stable
HBEGF	163.74	-0.647647	0.319049	-2.02993	0.0423636	0.358574	Stable
HCK	263.283	-0.607675	0.299629	-2.02809	0.0425508	0.358651	Stable
NEURL1	18.0801	-1.22095	0.601922	-2.02842	0.0425172	0.358651	Stable
SNRPG	606.918	-0.293115	0.144489	-2.02863	0.0424961	0.358651	Stable
TLN2	789.676	0.521327	0.257035	2.02823	0.0425365	0.358651	Stable
SEMA4B	3227.42	-0.742397	0.36601	-2.02835	0.0425244	0.358651	Stable
DPYD	839.294	-0.619294	0.305174	-2.02931	0.0424264	0.358651	Stable
CRPPA	152.71	0.648925	0.319811	2.02909	0.0424492	0.358651	Stable
DNAH17	40.6749	0.919727	0.453558	2.02781	0.0425801	0.358729	Stable
COL4A4	539.93	1.15127	0.568232	2.02606	0.0427585	0.359919	Stable
RPL3	11930.1	-0.514326	0.253887	-2.02581	0.0427844	0.359919	Stable
EIF4G2	16176.4	-0.242615	0.119759	-2.02587	0.0427785	0.359919	Stable
LOXL3	158.052	0.59387	0.29325	2.02514	0.0428534	0.360185	Stable
SEMA3G	90.8428	0.758346	0.374568	2.02459	0.0429097	0.360396	Stable
CD4	714.095	-0.582324	0.287694	-2.02411	0.0429588	0.360396	Stable
CFAP300	37.8672	0.799367	0.394887	2.02429	0.0429401	0.360396	Stable
FRMPD4	39.0447	2.99082	1.47755	2.02418	0.0429512	0.360396	Stable
TNNT2	82.4434	-1.24274	0.614094	-2.0237	0.0430014	0.360584	Stable
AC008676.3	11.7102	1.0487	0.518295	2.02337	0.0430346	0.360694	Stable
PILRA	116.574	-0.640918	0.316862	-2.0227	0.0431039	0.360937	Stable
TANGO6	473.69	-0.330305	0.163371	-2.02181	0.0431961	0.361372	Stable
MYOM2	53.6616	1.4846	0.734688	2.02072	0.043309	0.361433	Stable
MDC1	1760.43	0.435218	0.215339	2.02109	0.0432708	0.361433	Stable
KLHL6	404.601	-0.667527	0.330344	-2.0207	0.0433106	0.361433	Stable
SGF29	294.345	-0.469995	0.232592	-2.02069	0.0433118	0.361433	Stable
DDR2	909.366	0.642316	0.318204	2.01857	0.0435322	0.36266	Stable
SPEF2	245.854	1.04657	0.518547	2.01828	0.0435624	0.362743	Stable
TLX1	13.7819	2.5551	1.26694	2.01674	0.0437222	0.363737	Stable
PLCD4	23.3318	0.840731	0.416847	2.01688	0.0437077	0.363737	Stable
USP22	5015.92	-0.415812	0.206222	-2.01633	0.0437655	0.363759	Stable
LDLRAD2	32.1855	0.621085	0.308027	2.01634	0.0437648	0.363759	Stable
NFE2L2	2308.01	-0.334034	0.165713	-2.01574	0.0438277	0.363938	Stable
FBXL6	284.303	0.429163	0.212886	2.01593	0.0438076	0.363938	Stable
CP	3465.63	-1.55011	0.769316	-2.01492	0.0439132	0.363995	Stable
CACNB1	511.206	0.641545	0.318414	2.01482	0.043924	0.363995	Stable
TMEM127	2026.89	-0.325663	0.161602	-2.01522	0.0438821	0.363995	Stable
LDB2	330.896	0.552957	0.274461	2.0147	0.0439361	0.363995	Stable
FAR1	1967.47	-0.492565	0.244405	-2.01537	0.0438663	0.363995	Stable
EEF1A1	39479.6	-0.487878	0.242203	-2.01434	0.0439743	0.364144	Stable
TMPRSS3	200.873	1.64246	0.815542	2.01395	0.0440152	0.364314	Stable
PRRG1	339.382	0.698333	0.346816	2.01355	0.0440564	0.364329	Stable
DDX42	3372.59	0.152605	0.0757989	2.01329	0.0440843	0.364381	Stable
OMD	39.7416	1.62558	0.807859	2.0122	0.0441988	0.365159	Stable
RIOX2	929.877	-0.414033	0.205804	-2.01179	0.0442426	0.365185	Stable
B3GNT9	368.296	0.443982	0.220672	2.01195	0.044225	0.365185	Stable
FCN1	102.519	-0.768634	0.382209	-2.01103	0.0443222	0.365478	Stable
SIGLEC6	104.487	1.35755	0.675107	2.01087	0.0443393	0.365478	Stable
PEX19	1028.11	-0.371661	0.184794	-2.01121	0.0443028	0.365478	Stable
TCTEX1D1	12.3617	0.71739	0.356961	2.00972	0.0444613	0.366316	Stable
COX5B	1088.67	-0.480916	0.239444	-2.00847	0.044593	0.366578	Stable
DGKE	511.923	0.387235	0.19277	2.00879	0.0445591	0.366578	Stable
GOLGA7B	48.8414	1.03319	0.514551	2.00795	0.0446489	0.366578	Stable
MMGT1	544.647	0.360958	0.179728	2.00836	0.0446049	0.366578	Stable
PHF8	1903.42	-0.337107	0.167881	-2.00801	0.0446427	0.366578	Stable
FBXL13	49.187	0.527697	0.262911	2.00713	0.0447353	0.366897	Stable
SPRYD3	820.15	-0.224523	0.111863	-2.00712	0.0447366	0.366897	Stable
AGK	749.448	-0.274288	0.136786	-2.00524	0.0449379	0.367539	Stable
PRSS21	54.9479	2.1294	1.06186	2.00534	0.0449262	0.367539	Stable
FLT4	303.402	0.62986	0.313993	2.00597	0.0448597	0.367539	Stable
LRP6	1576.43	0.323097	0.161092	2.00567	0.044891	0.367539	Stable
GALNT15	92.8029	0.946691	0.471911	2.00608	0.0448478	0.367539	Stable
NAV2	2760.03	0.717774	0.357891	2.00556	0.0449029	0.367539	Stable
RNF7	602.89	-0.263286	0.131313	-2.00503	0.0449597	0.36755	Stable
ZMYND8	4853.45	-0.625685	0.312249	-2.0038	0.0450912	0.368212	Stable
OGN	28.8535	1.38773	0.692583	2.0037	0.0451022	0.368212	Stable
SLC11A2	1789.62	-0.357878	0.178678	-2.00292	0.0451864	0.368563	Stable
KLHL26	138.412	-0.303801	0.15172	-2.00237	0.0452444	0.368809	Stable
GET4	390.127	0.398445	0.198999	2.00225	0.0452576	0.368809	Stable
SPECC1L	602.871	0.356529	0.178091	2.00195	0.0452899	0.368904	Stable
GALNT14	171.153	1.23361	0.616351	2.00147	0.0453413	0.369155	Stable
ADAM22	321.944	0.918666	0.459069	2.00115	0.0453759	0.369269	Stable
PDE4A	331.233	0.548802	0.274324	2.00056	0.0454398	0.369454	Stable
MOB1A	3082.47	-0.217702	0.108818	-2.0006	0.0454358	0.369454	Stable
PPM1F	1029.57	0.311018	0.155496	2.00016	0.0454828	0.369468	Stable
PCDHB11	225.769	-0.909328	0.454601	-2.00027	0.0454706	0.369468	Stable
BTN3A1	1108.47	-0.489384	0.244876	-1.9985	0.0456628	0.370762	Stable
ITGA7	325.476	0.774016	0.387447	1.99773	0.0457454	0.370778	Stable
RPS8	10958	-0.547111	0.273851	-1.99784	0.0457337	0.370778	Stable
FBXL22	46.3858	0.703709	0.352255	1.99773	0.0457462	0.370778	Stable
AGO2	5091.4	0.31651	0.158451	1.99752	0.045769	0.370785	Stable
SBF1	2231.73	-0.272202	0.136347	-1.99639	0.0458916	0.37094	Stable
TMEM156	40.6254	-0.90625	0.453798	-1.99703	0.0458216	0.37094	Stable
FAM167A	20.4488	0.882538	0.441985	1.99676	0.0458512	0.37094	Stable
BTK	159.261	-0.701768	0.351608	-1.99588	0.0459469	0.370988	Stable
ACAT1	570.11	0.673141	0.337334	1.99547	0.0459914	0.370988	Stable
PPP6R3	3892.94	0.314198	0.157442	1.99564	0.0459728	0.370988	Stable
HMCN1	1379.12	0.916061	0.459203	1.99489	0.0460547	0.370988	Stable
SAMD9L	1106.97	-0.582879	0.292138	-1.99522	0.0460188	0.370988	Stable
RFLNA	75.2612	1.16442	0.583725	1.99481	0.0460631	0.370988	Stable
TPD52	813.891	-0.480972	0.241195	-1.99412	0.046139	0.371432	Stable
DGUOK	608.244	-0.177421	0.0890074	-1.99333	0.0462253	0.37196	Stable
BMP8A	126.788	0.744115	0.373606	1.99171	0.0464029	0.373054	Stable
PSMD7	1440.59	-0.33214	0.166829	-1.9909	0.0464914	0.373305	Stable
TAGAP	141.262	-0.732571	0.367968	-1.99086	0.0464966	0.373305	Stable
CORO1A	488.104	-0.729404	0.366598	-1.98965	0.0466291	0.374178	Stable
HAUS7	61.0028	0.413951	0.208069	1.98949	0.046647	0.374178	Stable
MYEOV	294.23	1.37684	0.6924	1.98851	0.0467557	0.374714	Stable
ELAVL2	64.3623	1.65436	0.832225	1.98788	0.0468254	0.375105	Stable
EVA1A	69.4301	0.776237	0.390697	1.9868	0.0469445	0.375389	Stable
SNX21	496.973	0.320814	0.16147	1.98684	0.0469403	0.375389	Stable
CD7	48.0724	-0.969943	0.488146	-1.98699	0.0469232	0.375389	Stable
CC2D2B	52.0982	0.545776	0.274631	1.98731	0.0468884	0.375389	Stable
SPRY4	722.324	0.532249	0.267929	1.98653	0.0469744	0.37546	Stable
EIF5A2	122.446	0.79338	0.399461	1.98612	0.0470196	0.37547	Stable
ZNF429	422.671	0.575992	0.290048	1.98585	0.0470496	0.37547	Stable
RORB	17.7428	1.06124	0.534424	1.98577	0.0470594	0.37547	Stable
SH3GLB1	2120.87	-0.293375	0.147796	-1.98499	0.047145	0.375904	Stable
APOL6	3400.84	-0.497567	0.250676	-1.9849	0.0471557	0.375904	Stable
NECTIN1	6750.61	-0.86805	0.437891	-1.98234	0.0474409	0.377039	Stable
PIGM	605.477	-0.450197	0.227101	-1.98237	0.0474383	0.377039	Stable
TMEM145	36.0116	1.04456	0.52677	1.98295	0.0473732	0.377039	Stable
NDUFV1	1644.44	0.360426	0.181873	1.98175	0.0475073	0.377039	Stable
SYNPO2	1132.04	0.739539	0.373177	1.98174	0.0475084	0.377039	Stable
AEN	415.493	0.425359	0.214598	1.98211	0.0474664	0.377039	Stable
GPR3	10.3945	0.808081	0.407666	1.98221	0.0474555	0.377039	Stable
PEG3	118.508	0.789711	0.398354	1.98244	0.0474303	0.377039	Stable
TRIOBP	1836.47	-0.371974	0.18778	-1.98091	0.0476015	0.377603	Stable
EFEMP2	678.696	0.536956	0.27109	1.98073	0.0476216	0.377603	Stable
UBE3C	3192.67	-0.251746	0.127124	-1.98031	0.0476683	0.377784	Stable
ABCA7	646.675	0.541497	0.273489	1.97996	0.0477081	0.377784	Stable
PDE1B	92.68	0.585684	0.295815	1.9799	0.047715	0.377784	Stable
MFSD2B	17.5288	-0.756115	0.381919	-1.97978	0.0477287	0.377784	Stable
STAT1	5692.89	-0.55943	0.282604	-1.97955	0.0477536	0.377814	Stable
[truncated: 13,705 more rows]

## Sheet: Fig3b
	ID	Description	GeneRatio	BgRatio	pvalue	p.adjust	qvalue	geneID	Count	pathwayIs	log10_pAdj
R-HSA-198933	R-HSA-198933	Immunoregulatory interactions between a Lymphoid and a non-Lymphoid cell	8/47	134/10891	8.94217e-08	1.85103e-05	1.64724e-05	CRTAM/TREML2/ITGB7/CD8A/CD200R1/RAET1E/SH2D1A/LILRA4	8	Up-regulated	4.73259
R-HSA-380108	R-HSA-380108	Chemokine receptors bind chemokines	5/47	59/10891	5.05919e-06	0.000523626	0.000465978	CCL17/CXCL9/CCR5/CCL4/CCL3	5	Up-regulated	3.28098
R-HSA-5669034	R-HSA-5669034	TNFs bind their physiological receptors	3/47	29/10891	0.00025441	0.0175543	0.0156217	TNFRSF9/FASLG/EDAR	3	Up-regulated	1.75562
R-HSA-877300	R-HSA-877300	Interferon gamma signaling	4/47	92/10891	0.000644322	0.0333437	0.0296727	IRF1/GBP4/HLA-DQB1/HLA-DQA1	4	Up-regulated	1.47699
R-HSA-6783783	R-HSA-6783783	Interleukin-10 signaling	3/47	47/10891	0.00106921	0.0442652	0.0393919	CCR5/CCL4/CCL3	3	Up-regulated	1.35394
R-HSA-1679131	R-HSA-1679131	Trafficking and processing of endosomal TLR	2/47	13/10891	0.00137941	0.0475896	0.0423503	TLR8/TLR3	2	Up-regulated	1.32249
R-HSA-375276	R-HSA-375276	Peptide ligand-binding receptors	5/47	201/10891	0.00166523	0.0484398	0.0431069	CCL17/CXCL9/CCR5/CCL4/CCL3	5	Up-regulated	1.3148
R-HSA-5218859	R-HSA-5218859	Regulated Necrosis	3/47	57/10891	0.00187207	0.0484398	0.0431069	GZMB/FASLG/IRF1	3	Up-regulated	1.3148
R-HSA-1474244	R-HSA-1474244	Extracellular matrix organization	29/163	300/10891	6.30911e-16	3.21134e-13	2.75608e-13	IBSP/TIMP2/ACTN1/COL5A3/LAMA1/COMP/LAMA4/LOX/SPARC/FN1/BMP4/MMP24/PXDN/COL5A1/LOXL2/ADAMTS14/COL6A1/COL6A2/ADAMTS16/P4HA3/ADAMTS5/MMP16/TNXB/COL24A1/BGN/MMP1/MMP17/COL5A2/ITGB3	29	Down-regulated	12.4933
R-HSA-3000178	R-HSA-3000178	ECM proteoglycans	14/163	76/10891	4.96847e-12	1.26447e-09	1.08522e-09	IBSP/COL5A3/LAMA1/COMP/LAMA4/SPARC/FN1/COL5A1/COL6A1/COL6A2/TNXB/BGN/COL5A2/ITGB3	14	Down-regulated	8.89809
R-HSA-1474290	R-HSA-1474290	Collagen formation	11/163	90/10891	9.03307e-08	1.53261e-05	1.31534e-05	COL5A3/LOX/PXDN/COL5A1/LOXL2/ADAMTS14/COL6A1/COL6A2/P4HA3/COL24A1/COL5A2	11	Down-regulated	4.81457
R-HSA-1474228	R-HSA-1474228	Degradation of the extracellular matrix	13/163	140/10891	1.62474e-07	2.06748e-05	1.77439e-05	TIMP2/COL5A3/FN1/MMP24/COL5A1/COL6A1/COL6A2/ADAMTS16/ADAMTS5/MMP16/MMP1/MMP17/COL5A2	13	Down-regulated	4.68456
R-HSA-8874081	R-HSA-8874081	MET activates PTK2 signaling	7/163	30/10891	2.25325e-07	2.28269e-05	1.95909e-05	COL5A3/LAMA1/LAMA4/FN1/COL5A1/COL24A1/COL5A2	7	Down-regulated	4.64155
R-HSA-2022090	R-HSA-2022090	Assembly of collagen fibrils and other multimeric structures	9/163	61/10891	2.6908e-07	2.28269e-05	1.95909e-05	COL5A3/LOX/PXDN/COL5A1/LOXL2/COL6A1/COL6A2/COL24A1/COL5A2	9	Down-regulated	4.64155
R-HSA-8875878	R-HSA-8875878	MET promotes cell motility	7/163	41/10891	2.16686e-06	0.000139008	0.000119301	COL5A3/LAMA1/LAMA4/FN1/COL5A1/COL24A1/COL5A2	7	Down-regulated	3.85696
R-HSA-3000170	R-HSA-3000170	Syndecan interactions	6/163	27/10891	2.3386e-06	0.000139008	0.000119301	ACTN1/COL5A3/FN1/COL5A1/COL5A2/ITGB3	6	Down-regulated	3.85696
R-HSA-3000171	R-HSA-3000171	Non-integrin membrane-ECM interactions	8/163	59/10891	2.45789e-06	0.000139008	0.000119301	ACTN1/COL5A3/LAMA1/LAMA4/FN1/COL5A1/COL5A2/ITGB3	8	Down-regulated	3.85696
R-HSA-216083	R-HSA-216083	Integrin cell surface interactions	9/163	85/10891	4.70197e-06	0.00023933	0.000205402	IBSP/COL5A3/COMP/FN1/COL5A1/COL6A1/COL6A2/COL5A2/ITGB3	9	Down-regulated	3.621

## Sheet: Fig4
hmfPatientId	ResponseToPembro	primaryCancerSubtype	RNA_mUCsubtype	APOBEC_mutagenesis	tumorPurity	PDL1 CPS	hasSystemicPreTreatment	sex	Biopsy.site.annotation	tmbStatus	TCR_diversityIndex	exp.CD274	exp.PDCD1	TSE_score	TSE_category	signature.CAF	signature.EMT/stroma core genes	signature.Fibroblasts	signature.Stromal signature	signature.TBRS	signature.Endothelial cell	signature.TGFb	signature.B cell	signature.Myeloid derived suppressor cell	signature.Myeloid dendritic cell	signature.Plasmacytoid dendritic cell	signature.NK cell	signature.Neutrophil	signature.Macrophage	signature.Naive CD4 T cell	signature.Naive T cell	signature.Th9	signature.Th22	signature.Tfh	signature.Th17	signature.Th2	signature.Proliferating cytotoxic CD4 T cell	signature.Adhesion molecules	signature.Th1	signature.Co-inhibitory	signature.Co-stimulatory	signature.Treg	signature.Immune effector cells	signature.IFN gamma	signature.tGE8	signature.T cell signature	signature.Immune gene signature	signature.T cell inflamed GEP	signature.Chemoattractants
HMF000531	non-responder	Bladder	Basal/Squamous	High	0.21		Yes	male	Lymph node	High TMB (>10)	28.8137	0.232473	0.216593	-0.748643	Negative	1.91388	1.06693	1.68695	1.15829	0.466582	0.170758	0.123473	0.113986	0.457417	0.405151	0.471557	0.586144	0.950589	1.07643	0.315057	0.0932546	0.0756672	0.133492	0.45678	0.488073	0.113136	0.140003	0.446871	0.504547	0.498448	0.16705	0.382893	0.703812	0.234543	0.641028	0.62012	0.445549	0.645588	0.315561
HMF002889	non-responder	UTUC	Stroma-rich	Low	0.33		Yes	male	Liver	Medium TMB (5-10)	12.0096	-1.0834	-0.333233	-1.50237	Negative	1.6076	0.456114	0.754405	0.163949	0.564698	1.07984	0.22159	-0.0525411	-0.245665	-0.19097	-0.285656	-0.564547	-0.561874	-0.712272	-0.277483	0.277119	-0.250809	-0.2331	-0.441146	-0.319876	-0.137884	-0.0836823	-0.091896	-0.566424	-0.414668	-0.281664	-0.131649	-0.546632	-1.3708	-0.745353	-0.799309	-0.846905	-0.786982	-0.604577
HMF000319	non-responder	Bladder	Stroma-rich	High	0.2		Yes	male	Other	High TMB (>10)	4.29092	-0.425597	0.0549708	-0.626332	Negative	1.04411	0.991668	0.843616	0.486354	0.444942	0.55975	0.453691	0.72054	-0.0396344	0.185385	0.0358734	0.281817	-0.0757593	-0.0168803	0.308375	0.579693	0.607827	0.225387	0.178815	0.269899	0.22388	-0.0149483	-0.099729	0.020539	-0.00932213	0.150148	0.16784	-0.0316282	0.0380137	0.217504	0.197155	0.0851768	-0.132024	0.477885
HMF000061	responder	Bladder	Non-specified	Medium	0.57		Yes	male	Lymph node	Medium TMB (5-10)	147.506	1.67019	-0.022071	1.52712	Positive	-0.611941	-0.310698	-0.406752	0.110856	-0.424768	-0.361493	-0.148247	0.202684	0.918059	0.770987	0.752376	0.50608	1.08221	1.21082	0.294738	-0.404592	0.580438	0.0547004	0.482982	0.293349	0.299144	0.173859	0.325229	0.703489	0.606032	0.544757	0.150817	0.983466	1.86551	1.18555	1.34465	0.973108	1.14983	1.12447
HMF001286	non-responder	Bladder	Non-specified	Medium	0.92		Yes	male	Soft tissue	Medium TMB (5-10)		3.99531	-0.192342	0.191686	Neutral	-0.46976	0.980814	-0.207048	-0.242127	-0.140753	-0.580271	0.150746	-0.257149	0.0265595	0.118044	0.0240614	-0.287765	0.0301798	0.0686022	-0.596034	-0.948102	-0.694656	-0.429708	0.124122	-0.331933	-0.492457	0.00781177	0.41301	-0.104966	0.205842	0.141575	-0.325096	0.0889604	0.583651	0.221752	0.114991	-0.016259	0.369911	0.0485039
HMF001283	responder	Bladder	Luminal-b	High	0.82	neg	Yes	male	Other	High TMB (>10)	15.3967	-0.137623	-0.103268	0.240425	Neutral	-1.07658	-0.683152	-0.603089	-0.624077	-0.249207	0.200343	-0.155615	-0.137058	-0.684664	-0.51217	-0.468182	-0.391366	-0.465994	-0.804451	-0.364162	-0.504586	-0.111164	-0.0923551	-0.407058	-0.229059	0.159687	-0.0101603	-0.0502699	-0.406902	-0.270275	-0.294738	-0.413373	-0.489304	-0.529741	-0.420177	-0.516801	-0.311732	-0.407717	-0.42515
HMF002069	non-responder	UTUC	Non-specified	Medium	0.62	pos	Yes	male	Lymph node	High TMB (>10)	58.8172	0.0605151	0.059135	0.678865	Positive	-1.09099	-0.743147	-0.589331	-0.373481	-0.541018	0.0914954	-0.235491	0.299708	-0.130278	-0.0418479	-0.0501455	0.0140795	-0.335479	-0.259175	0.559368	0.526018	0.174065	0.0412045	0.0937123	0.0443931	0.546379	0.0764613	-0.593339	-0.0454252	0.199229	0.0514203	-0.245666	-0.249153	0.0184587	0.146017	-0.0471389	-0.0520686	-0.0909378	-0.00367556
HMF002597	non-responder	Bladder	Non-specified	Low	0.52	neg	Yes	male	Lymph node	High TMB (>10)	11.1517	0.143898	0.265939	0.611027	Positive	0.127291	0.0128933	0.191416	0.26476	0.161043	-0.404848	-0.0995971	0.415268	0.375027	0.303509	0.339321	0.622569	0.537095	0.446156	0.71018	0.218688	0.76592	0.502979	0.452711	0.652563	0.225274	0.0076172	0.185728	0.30637	0.420513	0.576756	0.422201	0.351165	1.06597	0.849282	0.684439	0.770875	0.734857	0.659898
HMF000999	non-responder	Bladder	Non-specified	High	0.61	neg	Yes	female	Liver	High TMB (>10)	22.7716	-0.490225	-0.00593019	-0.0106135	Neutral	-0.372656	0.0233127	-0.292883	0.0223723	0.382388	-0.244184	0.160658	-0.110002	-0.178784	-0.10266	-0.0918999	0.134776	0.48282	0.241861	-0.157032	-0.428655	-0.221618	0.0959647	0.0857883	0.0811901	-0.0765334	0.0936933	0.224373	0.0630301	0.0334176	-0.193269	-0.158859	0.269625	-0.355592	-0.00944444	-0.0195005	-0.12048	-0.183808	0.159385
HMF003160	non-responder	UTUC	Basal/Squamous	Medium	0.53	pos	Yes	male	Liver	High TMB (>10)	13.5931	1.60658	-0.408424	-0.676063	Negative	0.226634	0.211042	0.383617	0.0199234	0.643321	-0.102452	0.198645	-0.320295	-0.167396	-0.10607	-0.0704708	-0.115307	0.218916	-0.00988843	-0.512275	-0.519147	-0.608844	-0.33221	-0.280556	-0.278241	-0.225298	0.0352677	0.347528	0.0188306	0.000159185	-0.248695	-0.0813136	-0.0707917	-0.711136	-0.405647	-0.499194	-0.427976	-0.128444	-0.272328
HMF003499	non-responder	Bladder	Non-specified	High	0.36	neg	Yes	male	Liver	High TMB (>10)	11.8652	-0.554627	-0.150685	-0.314266	Neutral	0.0740127	0.330469	0.0250575	0.153406	0.0228403	0.211294	-0.0195744	0.030154	-0.11903	-0.0289081	-0.0683077	0.0327953	-0.106588	0.100409	-0.341616	-0.508433	0.319991	0.00511186	0.0671567	0.362433	0.147951	-0.00998294	0.0353226	-0.0671698	0.0570509	-0.0236545	0.099094	-0.0229446	-0.451426	-0.21954	-0.165214	-0.243505	-0.116206	-0.053298
HMF003280	non-responder	Bladder	Stroma-rich	No	0.45	neg	Yes	male	Lymph node	Medium TMB (5-10)	6.78434	-0.400017	-0.26705	-0.90156	Negative	0.682536	0.556299	0.818994	0.43812	-0.0229096	-0.141647	0.217849	-0.0352704	-0.176416	0.040165	-0.0867811	-0.00786242	0.0201671	-0.0182097	-0.406284	-0.190196	-0.467801	-0.227818	-0.0173416	-0.179889	-0.0303364	0.0146112	-0.100844	-0.257808	-0.199583	-0.223178	-0.338166	-0.168326	-0.402418	-0.36927	-0.50291	-0.403251	-0.559732	-0.324635
HMF002909	responder	Bladder	Luminal-a	Medium	0.29	pos	No	male	Lymph node	High TMB (>10)	80.0573	3.30911	0.838847	0.698825	Positive	1.11573	0.332391	0.381231	0.551244	-0.0494142	-0.215514	-0.0973631	0.381305	0.575622	0.497465	0.616931	0.513933	0.403209	0.515278	0.997276	0.532198	0.844397	0.498278	0.565506	0.583151	0.316491	0.112969	-0.225199	0.465642	0.699382	0.347022	0.45751	0.736856	1.40745	1.43418	0.94913	1.15133	1.32809	0.684751
HMF000227	responder	Bladder	Luminal-a	High	0.34	pos	Yes	male	Liver	High TMB (>10)	10.6791	1.30896	-0.119528	-0.0756231	Neutral	-0.465816	-0.21387	-0.0758372	-0.0585638	0.191681	-0.173712	0.102665	-0.169781	-0.0220933	-0.0677697	-0.0720828	0.0308852	0.201709	-0.000787884	-0.25022	-0.319196	-0.0965883	-0.04542	0.00392709	0.0150289	0.0486436	-0.0103434	-0.262429	-0.0359305	0.0641432	0.000623955	0.011152	-0.00590592	-0.427738	-0.232948	-0.176258	-0.164384	-0.105576	-0.129413
HMF002912	non-responder	Bladder	Luminal-b	Medium	0.69	neg	Yes	female	Other	Low TMB (0-5)	20.4977	-0.451787	-0.0872387	0.277977	Neutral	-0.585309	-0.430725	-0.198895	-0.0656728	-0.0442575	0.101508	0.207761	-0.20025	0.00658983	-0.0562623	-0.063953	-0.114938	-0.293914	-0.25312	0.240993	0.0593099	-0.216595	0.0284836	-0.117687	-0.0354262	-0.00808726	-0.221961	-0.477405	-0.146381	-0.194479	-0.139959	-0.155304	-0.234214	0.162937	0.0852829	0.0630222	-0.117906	-0.0512142	0.0715684
HMF002737	responder	UTUC	Luminal-b	High	0.26	neg	Yes	male	Lymph node	Low TMB (0-5)	18.9055	0	0.820361	0.614238	Positive	0.310248	0.327677	0.135462	0.348577	0.223725	0.37925	-0.0424705	1.38978	0.709104	0.675333	0.723367	0.563123	0.192029	0.588365	1.78108	1.61485	1.28901	1.0536	1.04882	0.975655	0.417721	0.165574	0.434759	0.570685	0.462475	0.609063	0.585398	0.652608	0.905488	0.989384	0.840013	1.0015	0.719205	0.692405
HMF003571	non-responder	Bladder	Basal/Squamous	Medium	0.52	neg	Yes	male	Soft tissue	Low TMB (0-5)	5.26113	-0.934005	-0.431536	-0.919673	Negative	0.868308	0.495277	0.342505	0.064317	0.0456026	0.22518	0.0488208	-0.0721453	-0.3683	-0.134046	-0.229786	-0.216917	-0.0602041	-0.523728	-0.464147	-0.501967	-0.305594	-0.152963	-0.299184	-0.473676	-0.149267	-0.00578791	-0.152493	-0.177279	-0.274042	-0.0938222	-0.265835	-0.556856	-0.935177	-0.756888	-0.812141	-0.238169	-0.604099	-0.0566371
HMF000172	non-responder	Bladder	Basal/Squamous	No	0.5	neg	Yes	female	Soft tissue	Low TMB (0-5)	8.67482	0.116422	0.462365	0.248175	Neutral	0.025596	0.607534	0.222146	0.463475	0.801851	0.207229	0.0838605	0.484365	0.434151	0.453118	0.465914	0.448267	-0.131501	0.214984	0.148287	0.169028	-0.059261	0.0652416	0.175331	0.163267	-0.354371	0.00412613	0.242072	0.205183	0.180872	0.192126	0.0966597	0.378777	0.967572	0.936893	0.618237	0.546877	0.582838	0.531737
HMF001887	responder	Bladder	Non-specified	High	0.21	neg	Yes	male	Lymph node	High TMB (>10)	31.5456	0.515164	0.817702	0.976734	Positive	0.0876944	0.260796	0.276872	0.610582	-0.124625	0.338081	0.149438	0.754092	0.765995	0.525901	0.538112	0.647357	0.258542	0.556958	1.06145	0.434963	1.13966	0.68067	0.861957	0.996543	0.424658	0.189417	-0.0497721	0.568642	0.541137	0.728927	0.646684	0.648712	1.67614	1.35661	1.06152	1.22448	1.17974	0.805487
HMF001638	non-responder	Bladder	Stroma-rich	Low	0.27	neg	Yes	male	Lymph node	High TMB (>10)	14.6199	-0.692389	0.0565252	-0.901438	Negative	1.48365	1.05799	0.762159	0.788647	0.457903	0.386169	0.309023	0.672459	0.047588	0.140211	0.0447222	0.026755	-0.0624703	0.055411	0.192575	0.578288	0.285692	0.265949	0.155954	0.186493	0.0539493	0.057879	-0.146927	0.147666	0.0171899	0.131935	0.091463	0.30883	-0.272082	0.050931	-0.159848	0.159894	-0.00700476	0.0961439
HMF004385	non-responder	UTUC	Non-specified	Medium	0.59	neg	Yes	female	Lymph node	High TMB (>10)	26.546	-0.290629	-0.192412	-0.00473785	Neutral	-0.565122	-0.607507	-0.199416	-0.293488	-0.441676	-0.537138	-0.138517	0.281031	-0.387089	-0.368149	-0.394435	0.249355	0.130744	-0.735375	-0.234637	0.106308	-0.164741	-0.103287	-0.310351	-0.179047	-0.165027	-0.100929	-0.239792	-0.362615	-0.2253	-0.0510177	-0.205397	-0.436484	-0.71916	-0.540888	-0.405515	-0.275067	-0.512739	-0.196547
HMF003863	responder	Bladder	Basal/Squamous	High	0.49	neg	Yes	male	Liver	High TMB (>10)		0.738335	0	1.06118	Positive	-2	-1.05534	-1.03234	-0.787756	-0.546089	-0.390899	0.0493901	-0.143374	-0.516321	-0.325816	-0.259861	-0.209126	0.131001	-0.314575	-0.600007	-1.08239	-0.611822	-0.0912842	-0.209127	-0.329096	-0.464062	-0.026789	-0.430009	-0.156855	-0.0411039	-0.158451	-0.321577	-0.231019	0.12808	0.0548861	-0.228188	-0.0871657	-0.0248215	-0.0126798
HMF002728	non-responder		Luminal-b	Medium	0.31		Yes	male	Lymph node	Medium TMB (5-10)	134.731	0.20362	0.961586	0.995778	Positive	-0.631939	-0.183391	-0.288498	0.118422	0.0119131	0.121498	0.0470173	1.80572	0.915971	0.867632	0.825804	0.678422	0.348038	0.297182	2	2	1.13567	1.02848	1.00785	1.0046	0.504652	0.133857	0.0216771	0.831825	0.655573	0.709064	0.797765	0.55593	0.608319	0.796602	0.899508	1.07172	0.639416	0.524235
HMF001435	responder	Bladder	Luminal-b	Medium	0.86		Yes	female	Lymph node	Medium TMB (5-10)	12.7441	-0.212527	-0.00364012	0.91397	Positive	-1.80794	-1.26972	-1.12259	-0.646044	-0.899673	-0.415618	0.163521	-0.160231	-0.315927	-0.135858	-0.111526	-0.222133	-0.572346	-0.462912	0.640383	0.739968	-0.0779039	0.0433312	-0.276649	-0.323463	0.216328	0.00997708	-0.149244	-0.27382	-0.355031	-0.39903	-0.368282	-0.400233	-0.318858	-0.1271	-0.34412	-0.326763	-0.232951	-0.250227
HMF001719	non-responder	Bladder	Basal/Squamous	High	0.29	pos	Yes	male	Soft tissue	Medium TMB (5-10)	7.22736	2.69394	0.894387	-0.53664	Negative	2	1.54964	1.69064	1.13453	0.923621	0.139701	0.245922	0.357569	0.860168	0.765516	0.792193	0.721265	1.25858	1.17874	0.552452	0.24076	0.252731	0.2242	0.598458	0.351186	0.269372	0.22234	0.948579	0.732993	0.856212	0.508939	0.552911	0.899195	1.34657	1.02579	0.892605	1.00583	1.22078	0.851386
HMF003185	non-responder	Bladder	Non-specified	High	0.6		Yes	male	Soft tissue	High TMB (>10)	51.9391	1.67768	0.212373	0.429838	Neutral	0.0402825	-0.218219	0.43252	-0.0819723	-0.066207	-0.362104	-0.117337	-0.244884	0.187732	-0.302032	-0.236389	-0.0870582	0.261904	-0.0877413	-0.483901	-0.412527	-0.426156	-0.27756	-0.264701	-0.177348	-0.149377	0.0426171	0.185389	-0.0210599	0.260513	-0.214077	-0.173031	0.0777532	1.04701	0.151485	0.462402	0.635983	0.556173	0.304041
HMF000188	non-responder	Bladder	Basal/Squamous	Medium	0.7		Yes	male	Soft tissue	Medium TMB (5-10)	15.5242	0.241441	-0.126149	-0.681857	Negative	1.21627	0.865042	0.629632	0.202427	0.241374	-0.0236363	0.256549	0.0236873	-0.128174	-0.013017	-0.0946459	-0.00644765	-0.0388524	-0.0432409	-0.54205	-0.434208	-1.10036	-0.163166	-0.243473	-0.184948	-0.448707	0.205125	0.221446	-0.13373	-0.000407875	0.0188554	-0.199558	-0.0324968	-0.0120724	0.0277982	-0.192072	-0.073933	-0.0883413	-0.000322703
HMF003434	responder	Bladder	Stroma-rich	High	0.33		No	male	Lymph node	High TMB (>10)	109.586	0.0758596	0.287722	0.0257778	Neutral	0.74347	0.184133	0.421531	0.286518	0.382519	0.365093	0.0841926	0.316328	0.311343	0.334527	0.327835	0.242391	0.289509	0.162702	0.673898	0.899142	0.514821	0.350045	0.326507	0.453467	0.569861	-0.0294767	-0.0369416	0.112376	0.2577	0.491818	0.347187	0.0384846	0.837839	0.480317	0.440653	0.383942	0.304359	0.416554
HMF003751	non-responder	Bladder	Luminal-a	Low	0.62		Yes	male	Other	High TMB (>10)	26.686	0.838579	0.367657	0.932128	Positive	-1.81302	-1.15371	-1.0077	-0.784525	-1.40617	-0.203226	-0.218718	0.0090227	-0.29303	-0.158581	-0.14825	-0.080416	0.154845	-0.318684	-0.0592058	0.20209	0.178272	-0.0259334	-0.189008	-0.0432109	-0.073995	-0.166362	-0.845793	-0.24973	-0.123178	0.110477	-0.0722282	-0.530401	-0.546601	-0.178833	-0.363046	-0.290567	-0.295047	-0.221359
HMF002465	responder	Bladder	Luminal-b	Low	0.38		Yes	male	Lymph node	Low TMB (0-5)	38.0643	-0.317214	0.411115	1.04846	Positive	-1.00683	-0.682749	-0.702511	-0.274494	-0.69958	-0.188059	-0.16901	1.28343	0.265898	0.269715	0.279812	0.145606	-0.205993	-0.149227	1.09034	1.03564	0.712035	0.743238	0.560081	0.50043	0.249249	0.270226	0.061971	0.293199	0.02849	0.396896	0.264592	0.296406	0.0364957	0.354096	0.263672	0.618127	0.214684	0.483336
HMF003667	non-responder	Bladder	Luminal-a	Medium	0.61		Yes	male	Liver	Low TMB (0-5)	49.521	-0.153876	0.0389974	0.398868	Neutral	-0.736101	-0.710598	-0.0447136	0.0117985	-0.352942	0.0876295	-0.0637112	-0.040297	0.2372	0.179742	0.134256	0.0420342	0.613897	0.537345	0.282028	0.372109	0.0583069	0.289048	0.237781	0.175761	0.288175	0.144641	0.0640154	0.135816	0.0848068	0.00668383	0.222116	0.0631846	0.275625	-0.220183	0.0966109	0.215693	-0.0431734	0.0771289
HMF002594	non-responder	Bladder	Luminal-a	Medium	0.48		Yes	male	Liver	High TMB (>10)	13.7519	-0.327236	-0.0978417	0.539418	Positive	-1.12331	-0.932675	-0.577366	-0.236303	-0.35886	-0.0266192	-0.0178717	-0.137125	-0.0851135	0.12578	0.0583455	0.188658	0.193095	-0.0640976	0.565719	0.639385	0.14718	0.0294926	0.0349277	-0.066259	0.491736	-0.0510103	-0.735268	0.113693	0.114658	0.0595345	0.25184	-0.00932011	-0.148488	-0.0541517	-0.19967	-0.173446	-0.22129	0.184288
HMF001399	responder	Bladder	Luminal-b	Medium	0.58		Yes	male	Lymph node	High TMB (>10)	70.1082	0.79977	0.549461	2.09644	Positive	-2	-0.796722	-0.833807	-0.482426	-0.90306	-0.332577	-0.0439959	0.763937	0.460002	0.375995	0.435996	0.456607	0.0736516	0.390545	1.16146	0.749172	0.861922	0.368491	0.515028	0.454555	0.335129	0.170681	0.090027	0.393103	0.1833	0.286795	0.197678	0.599958	1.55677	1.35229	1.04468	0.924075	0.893515	0.709563
HMF000678	non-responder	Bladder	Stroma-rich	No	0.64		Yes	male	Lymph node	High TMB (>10)	24.2827	-0.0656183	-0.233992	-1.84455	Negative	2	1.55668	1.66991	0.880847	0.456026	0.18611	0.297151	-0.126873	0.110548	0.127273	0.0435719	0.137543	0.28276	0.277454	-0.536172	-0.340894	-1.27169	-0.258503	-0.0664966	0.0166945	-0.466131	0.0904089	0.362701	0.0474245	-0.191769	-0.125067	-0.124346	0.00229654	-0.710646	-0.640751	-0.340215	-0.530345	-0.578632	-0.442408
HMF003925	responder	Bladder	Basal/Squamous	High	0.44		Yes	male	Lymph node	High TMB (>10)	64.1435	1.7173	1.40567	1.51545	Positive	0.17542	0.366891	0.00808119	0.498457	-0.10683	-0.00713964	0.00395436	1.12623	1.10659	0.919121	0.940381	0.988164	0.78567	1.24451	1.59733	0.956925	0.99423	0.775658	1.27198	1.11077	0.228598	0.378708	0.208202	0.914397	0.961426	0.975578	0.832224	1.27217	2	1.86804	1.5039	1.75261	1.72626	1.3185
HMF002132	responder	UTUC	Basal/Squamous	No	0.91	pos	No	male	Lymph node	High TMB (>10)	13.8318	-0.341072	0.204599	2.01075	Positive	-2	-1.50242	-1.74158	-1.20555	-1.20857	-0.518534	-0.138607	0.0698233	-0.282801	-0.180016	-0.226651	0.0292454	0.0447096	-0.243265	-0.138612	-0.602765	-0.0720367	0.0365392	0.139398	-0.291439	-0.267814	-0.0384427	-0.136733	-0.0601927	0.0733877	0.0242026	-0.17214	-0.152611	0.598025	0.0555458	0.0267728	0.114374	0.183382	0.10189
HMF002840	non-responder	Bladder	Luminal-b	High	0.84	neg	Yes	male	Liver	Medium TMB (5-10)	28.2037	-0.29622	-0.185016	0.300722	Neutral	-0.720404	-0.613093	-0.648532	-0.325926	-0.0528375	-0.0288883	0.0521642	-0.130256	-0.187214	-0.2296	-0.251964	-0.212307	0.00228802	-0.318974	-0.261605	-0.311587	-0.251909	0.303073	-0.182395	-0.0237752	-0.0390034	0.0723078	-0.0776996	-0.0919555	-0.307373	-0.276025	-0.242024	0.122519	-0.143043	-0.173103	-0.200839	-0.157539	-0.220261	-0.205509
HMF003463	non-responder	UTUC	Luminal-b	No	0.8		Yes	female	Other	Low TMB (0-5)	129.211	-0.928647	-0.376585	-0.204281	Neutral	-1.04769	-0.820574	-0.507212	-0.561149	-0.211399	0.13337	0.19968	-0.393013	-0.80648	-0.556776	-0.630308	-0.528676	-0.758507	-0.944181	-0.27666	-0.0828658	-0.1429	-0.299742	-0.572519	-0.506572	-0.252723	-0.0230179	-0.0202186	-0.537639	-0.661278	-0.530939	-0.335663	-0.68502	-1.19863	-0.678767	-1.05715	-0.867983	-0.855178	-0.757622
HMF004117	non-responder	Bladder	Stroma-rich	Medium	0.54		Yes	male	Soft tissue	High TMB (>10)		-0.595075	-0.234221	-1.68151	Negative	2	1.43907	1.31557	0.763422	0.925387	0.247075	0.37298	-0.0212504	-0.112326	0.0584693	-0.0336997	0.128234	0.183628	-0.0315757	-0.166182	0.11284	-0.369322	-0.286057	-0.294489	-0.274451	0.0432531	-0.0559567	0.185143	-0.0689846	-0.305474	-0.171191	0.0503344	-0.260431	-0.788799	-0.446968	-0.507043	-0.269514	-0.177718	-0.161566
HMF003308	non-responder	Bladder	Stroma-rich	Medium	0.35		Yes	female	Other	Medium TMB (5-10)	5.52098	0.0652965	0.317098	-0.24409	Neutral	0.768331	0.265129	0.323226	0.441306	0.350516	0.335009	0.188105	0.0687488	0.517688	0.416475	0.229895	0.446764	0.275279	0.251082	0.414978	0.299421	0.487633	0.374994	0.146909	0.337179	0.149079	0.0248183	0.398037	0.278895	0.198222	0.120528	0.262806	0.27706	-0.0375161	0.128775	0.314203	0.22316	0.158253	0.180555
HMF000877	non-responder	UTUC	Luminal-b	No	0.7	neg	Yes	male	Other	Medium TMB (5-10)		-0.542796	-0.431947	-1.12997	Negative	1.14814	0.35237	1.04874	0.131671	0.333879	0.0389105	0.0335459	-0.223031	0.00200928	-0.225833	-0.227475	-0.0576962	0.33694	-0.140974	-0.695894	-0.627655	-0.569349	-0.400018	-0.268122	-0.464781	-0.132747	0.0147355	0.309655	-0.139586	-0.512368	-0.273957	-0.144253	-0.287456	-0.918384	-0.610976	-0.393391	-0.59448	-0.473346	-0.313112
[truncated: 1 more columns]

## Sheet: Fig5
hmfPatientId	ResponseToPembro	Survival status	OS days	PFS status	PFS days	foldEnrichmentAPOBEC	APOBEC_mutagenesis	TSE_score	TSE_category
HMF000531	non-responder	1	164	1	65	3.76952	High	-0.748643	Negative
HMF002889	non-responder	1	138	1	71	1.9797	Low	-1.50237	Negative
HMF000319	non-responder	1	641	1	73	3.67631	High	-0.626332	Negative
HMF000061	responder	1	287	1	273	2.49658	Medium	1.52712	Positive
HMF001286	non-responder	1	226	1	82	2.46571	Medium	0.191686	Neutral
HMF001283	responder	1	337	1	284	3.0644	High	0.240425	Neutral
HMF002069	non-responder	1	261	1	161	2.99577	Medium	0.678865	Positive
HMF002597	non-responder	1	796	1	176	1.99558	Low	0.611027	Positive
HMF000999	non-responder	1	67	1	67	3.24783	High	-0.0106135	Neutral
HMF003160	non-responder	1	19	1	19	2.6265	Medium	-0.676063	Negative
HMF003499	non-responder	1	58	1	58	3.69774	High	-0.314266	Neutral
HMF003280	non-responder	1	240	1	80	0.850099	No	-0.90156	Negative
HMF002909	responder	0	407	0	407	2.56268	Medium	0.698825	Positive
HMF000227	responder	0	946	0	946	3.61758	High	-0.0756231	Neutral
HMF002912	non-responder	1	299	1	78	2.01007	Medium	0.277977	Neutral
HMF002737	responder	0	785	0	785	3.10889	High	0.614238	Positive
HMF003571	non-responder	1	77	1	64	2.6523	Medium	-0.919673	Negative
HMF000172	non-responder	1	257	1	86	0.712933	No	0.248175	Neutral
HMF001887	responder	0	631	1	329	3.37517	High	0.976734	Positive
HMF001638	non-responder	1	124	1	76	1.94777	Low	-0.901438	Negative
HMF004385	non-responder	1	274	1	76	2.92554	Medium	-0.00473785	Neutral
HMF003863	responder	1	330	1	253	3.10337	High	1.06118	Positive
HMF002728	non-responder	1	176	1	141	2.12352	Medium	0.995778	Positive
HMF001435	responder	1	338	1	228	2.61951	Medium	0.91397	Positive
HMF001719	non-responder	1	393	1	119	3.03099	High	-0.53664	Negative
HMF000877	non-responder	1	30	1	13	0.631073	No	-1.12997	Negative
HMF003185	non-responder	1	25	1	22	3.83654	High	0.429838	Neutral
HMF000188	non-responder	1	66	1	45	2.63146	Medium	-0.681857	Negative
HMF003434	responder	1	1001	0	1001	3.46386	High	0.0257778	Neutral
HMF003751	non-responder	1	132	1	85	1.79282	Low	0.932128	Positive
HMF002465	responder	0	1155	1	516	1.60572	Low	1.04846	Positive
HMF003667	non-responder	1	397	1	77	2.13232	Medium	0.398868	Neutral
HMF002594	non-responder	1	903	1	95	2.87237	Medium	0.539418	Positive
HMF001399	responder	0	874	1	284	2.69981	Medium	2.09644	Positive
HMF000678	non-responder	1	99	1	57	1.01108	No	-1.84455	Negative
HMF003925	responder	0	519	0	519	3.76522	High	1.51545	Positive
HMF002132	responder	0	590	0	590	0.860588	No	2.01075	Positive
HMF002840	non-responder	1	58	1	32	3.55989	High	0.300722	Neutral
HMF003463	non-responder	1	122	1	94	0.709126	No	-0.204281	Neutral
HMF004117	non-responder	1	455	1	99	2.77419	Medium	-1.68151	Negative
HMF003308	non-responder	1	133	1	57	2.57071	Medium	-0.24409	Neutral

## Sheet: Fig6
hmfPatientId	TSE_category	ResponseToPembro	CD4_density	CD8_density	FAP_area	D2_40_area	CD4+CD8 density	D2-40+FAP % area	CD4 - D2-40	CD8 - D2-40	CD4 - FAP	CD8 - FAP	(CD4+CD8) - D2-40	(CD4+CD8) - FAP	(CD4+CD8) - (D2-40+FAP)
HMF002069	Positive	non-responder	942.883766124073	351.46134561932	11.523	0.0299584	1294.34511174339	11.553	2.90372635091766	2.13971768795056	1.89762787582103	1.13361921285393	5.05316155251151	5.05316155251151	4.0373455637716
HMF000999	Neutral	non-responder	35.5402058049498	1.08826569353948	0	0	36.6284714984892	0	1.46006288085339	0.209966124076469	1.46006288085339	0.209966124076469	1.67002900492985	1.67002900492985	1.67002900492985
HMF002597	Positive	non-responder	528.544503699686	32.5143106452784	8.55173	3.68503	561.058814344965	12.2368	1.78193330571958	0.132880696616697	1.43841151985417	-0.210641089248713	2.51293937813436	2.51293937813436	1.57129221647087
HMF003160	Negative	non-responder	41.0798459211022	8.59335861448861	19.6959	8.05424	49.6732045355908	27.7501	0.743375172911679	-0.105720319049923	0.297969516324729	-0.551125975636873	1.43265601607616	1.43265601607616	0.192249197274806
HMF003499	Neutral	non-responder	331.411608673659	141.595215136592	0	0	473.006823810252	0	2.464535193841	2.06087412311545	2.464535193841	2.06087	4.52540931695645	4.52540931695645	4.52540931695645
HMF000227	Neutral	responder	93.6880283475556	19.3757623105578	0	0	113.063790658113	0	1.75455283952548	1.04474447418097	1.75455283952548	1.04474447418097	2.79929731370645	2.79929731370645	2.79929731370645
HMF001283	Neutral	responder	78.6182313714066	3.02134673079257	0.024217	0.00191921	81.6395781021992	0.0261362	1.73119508905736	0.413529834006968	1.72082649634594	0.403161241295541	2.1456908669902	2.1456908669902	2.1343563303529
HMF002737	Positive	responder	108.211624671865	134.038821357662	7.26828	2.96035	242.250446029527	10.2286	1.61621341976553	1.50274697136582	1.2161001052563	1.10263365685659	3.42184951926609	3.42184951926609	2.71884707662212
HMF003571	Negative	non-responder	2.83087809685937	2.64175178285545	1.20358	0.00418909	5.47262987971482	1.20777	0.308110157255692	0.285757900248378	0.134203425840938	0.111851168833624	0.5956538996988	0.5956538996988	0.419961326089316
HMF000172	Neutral	non-responder	0	0	0.731559	0	0	0.731559	0	0	-0.195742556182378	-0.195742556182378	0	0	-0.195742556182378
HMF001887	Positive	responder	NA	NA	3.02218	3.28025	NA	6.30243	NA	NA	NA	NA	NA	NA	NA
HMF001638	Negative	non-responder	79.4794386915407	1.67594020245358	1.89613	2.7652	81.1553788939943	4.66133	1.17407230628611	-0.355954003463975	1.28063293112394	-0.249393378626148	1.36851010528833	1.36851010528833	0.924678927659964
HMF002132	Positive	responder	25.2692441921789	4.98028292773097	0.220003	0	30.2495271199099	0.220003	1.20472252888574	0.610462253859574	1.12742054477025	0.533160269744085	1.81518478274532	1.81518478274532	1.73788279862983
HMF001719	Negative	non-responder	NA	NA	5.97177	30.0882	NA	36.06	NA	NA	NA	NA	NA	NA	NA
HMF002912	Neutral	non-responder	374.981705586474	29.2273220993078	0.00144442	0	404.209027685781	0.00144442	2.53437403897736	1.40136367802868	2.53375077741479	1.40074041646611	3.93573771700605	3.93573771700605	3.93511445544348
HMF000877	Negative	non-responder	17.0046094734504	2.00105175280126	16.0934	21.8534	19.0056612262517	37.9468	-0.368436608220975	-0.940536672864308	-0.407653065992245	-0.979753130635577	-0.214603630846477	-0.214603630846477	-1.34818973885655
HMF002909	Positive	responder	222.012308947952	413.786354229319	17.0065	0.0111818	635.798663177271	17.0177	2.19750597609079	2.54254913261965	0.915204573777411	1.26024773030627	4.74415238220834	4.74415238220834	3.45775370639706
HMF003863	Positive	responder	83.4054039010316	61.8342863066714	0.0103937	0.0235296	145.239690207703	0.0339233	1.89679244157623	1.72256745695953	1.90349482222736	1.72926983761066	3.63184370975152	3.63184370975152	3.6260622791869
HMF004385	Neutral	non-responder	20.858158885819	1.11047544122893	6.14185	26.0288	21.9686343270479	32.1706	-0.697904583406114	-1.2369435270396	-0.0607285571883138	-0.599767500821802	-0.563151793708523	-0.563151793708523	-1.29767208422792
HMF002840	Neutral	non-responder	70.4359676146478	0	0.737929	0.800673	70.4359676146478	1.5386	1.22220603148138	-0.213334227061092	1.21145489873197	-0.224085359810498	1.22220603148138	1.22220603148138	0.998120671670881
***Several areas of tissue staining were quantified and their mean values are shown. Starting in column J, all individual values were log10(1+value) transformed and the averages are shown

## Sheet: Fig7
Data available from authors of the original work
